# Supplementary material for: 4-Hydr­oxy-3-mesityl-1-oxaspiro­[4.4]non-3-en-2-one
Source: Acta Crystallogr Sect E Struct Rep Online. 2009 Mar 14;65(Pt 4):o755. doi: 10.1107/S1600536809008617 (PMC2968886; doi:10.1107/S1600536809008617)
Supplement: Supplementary file 1 [file e-65-0o755-sup1.cif]

##############################################################################
###                                                                        ###
###        Electronic paper (Acta Crystallographica Section E)             ###
###                                                                        ###
##############################################################################
#                                                                            #
# This CIF contains the data in a paper accepted for publication in Acta     #
# Crystallographica Section E. It conforms to the requirements of Notes      #
# for Authors for Section E, and has been peer reviewed under the auspices   #
# of the IUCr Commission on Journals.                                        #
#                                                                            #
# Full details of the Crystallographic Information File format               #
# are given in the paper "The Crystallographic Information File (CIF):       #
# a New Standard Archive File for Crystallography" by S. R. Hall, F. H.      #
# Allen and I. D. Brown [Acta Cryst. (1991), A47, 655-685].                  #
#                                                                            #
# The current version of the core CIF dictionary is obtainable from          #
# ftp://ftp.iucr.org/pub/cif_core.dic. The current version number is 2.4.    #
#                                                                            #
# Software is freely available for graphical display of the structure(s) in  #
# this CIF.  For information consult the CIF home page http://www.iucr.org/  #
# cif/home.html                                                              #
#                                                                            #
# This file may be used for bona fide research purposes within the           #
# scientific community so long as proper attribution is given to the journal # 
# article from which it was obtained.                                        #
#                                                                            #
##############################################################################
                                             
data_global
_audit_creation_method     SHELXL-97
_journal_date_recd_electronic     2009-02-09
_journal_date_accepted     2009-03-09
_journal_name_full     'Acta Crystallographica, Section E'
_journal_year     2009
_journal_volume     65
_journal_issue      4
_journal_page_first     o755
_journal_page_last     o755
_journal_paper_category     QO
_journal_coeditor_code     IS2389
_publ_contact_author_name     'Jing-Li Cheng'
_publ_contact_author_address     'Zhejiang University, Hangzhou, China'
_publ_contact_author_email     chengjingli@zju.edu.cn
_publ_contact_author_fax     '086 571 86430193'
_publ_contact_author_phone     '13588010936'
_publ_section_title
;
4-Hydroxy-3-mesityl-1-oxaspiro[4.4]non-3-en-2-one
;
loop_
    _publ_author_name
    _publ_author_address
    'Jin-Hao Zhao'
;
College of Agriculture and Biotechnology
Zhejiang University
Hangzhou 310029
People's Republic of China
;
    'Yong Zhou'
;
College of Chemical Engineering and Materials Science
Zhejiang University Of Technology
Hangzhou 310032
People's Republic of China
;
    'Guo-Nian Zhu'
;
College of Agriculture and Biotechnology
Zhejiang University
Hangzhou 310029
People's Republic of China
;
    'Jing-Li Cheng'
;
College of Agriculture and Biotechnology
Zhejiang University
Hangzhou 310029
People's Republic of China
;
_chemical_name_systematic
;
 ?
;
data_I
_chemical_name_systematic
;
4-Hydroxy-3-mesityl-1-oxaspiro[4.4]non-3-en-2-one
;
_chemical_name_common     ?
_chemical_formula_moiety     'C17 H20 O3'
_chemical_formula_sum     'C17 H20 O3'
_chemical_formula_iupac     'C17 H20 O3'
_chemical_formula_weight     272.33
_chemical_melting_point     ?
_symmetry_cell_setting     monoclinic
_symmetry_space_group_name_H-M     'P 21/n'
_symmetry_space_group_name_Hall     '-P 2yn'
loop_
    _symmetry_equiv_pos_as_xyz
    'x, y, z'
    '-x+1/2, y+1/2, -z+1/2'
    '-x, -y, -z'
    'x-1/2, -y-1/2, z-1/2'
_cell_length_a     8.8543(4)
_cell_length_b     17.9266(7)
_cell_length_c     9.4883(4)
_cell_angle_alpha     90.00
_cell_angle_beta     97.809(2)
_cell_angle_gamma     90.00
_cell_volume     1492.09(11)
_cell_formula_units_Z     4
_cell_measurement_reflns_used     9815
_cell_measurement_theta_min     3.1
_cell_measurement_theta_max     27.5
_cell_measurement_temperature     296.0(10)
_exptl_crystal_description     chunk
_exptl_crystal_colour     colorless
_exptl_crystal_size_max     0.54
_exptl_crystal_size_mid     0.48
_exptl_crystal_size_min     0.20
_exptl_crystal_density_diffrn     1.212
_exptl_crystal_density_meas     ?
_exptl_crystal_density_method     'not measured'
_exptl_crystal_F_000     584
_exptl_absorpt_coefficient_mu     0.082
_exptl_absorpt_correction_type     multi-scan
_exptl_absorpt_process_details     '(<i>ABSCOR</i>; Higashi, 1995)'
_exptl_absorpt_correction_T_min     0.9471
_exptl_absorpt_correction_T_max     0.9838
_exptl_special_details
;
;
_diffrn_ambient_temperature     296.0(10)
_diffrn_radiation_type     MoK\a
_diffrn_radiation_wavelength     0.71075
_diffrn_radiation_source     'fine-focus sealed tube'
_diffrn_radiation_monochromator     graphite
_diffrn_measurement_device_type     'Rigaku R-AXIS RAPID'
_diffrn_measurement_method     \w
_diffrn_detector_area_resol_mean     10.00
_diffrn_reflns_number     14502
_diffrn_reflns_av_R_equivalents     0.0262
_diffrn_reflns_av_sigmaI/netI     0.0219
_diffrn_reflns_theta_min     3.14
_diffrn_reflns_theta_max     27.47
_diffrn_reflns_theta_full     27.47
_diffrn_measured_fraction_theta_max     0.998
_diffrn_measured_fraction_theta_full     0.998
_diffrn_reflns_limit_h_min     -11
_diffrn_reflns_limit_h_max     11
_diffrn_reflns_limit_k_min     -22
_diffrn_reflns_limit_k_max     23
_diffrn_reflns_limit_l_min     -12
_diffrn_reflns_limit_l_max     11
_diffrn_standards_number     ?
_diffrn_standards_interval_count     ?
_diffrn_standards_interval_time     ?
_diffrn_standards_decay_%     ?
_refine_special_details
;
Refinement of <i>F</i>^2^ against ALL reflections. The weighted <i>R</i>-factor
<i>wR</i> and goodness of fit <i>S</i> are based on <i>F</i>^2^, conventional
<i>R</i>-factors <i>R</i> are based on <i>F</i>, with <i>F</i> set to zero for
negative <i>F</i>^2^. The threshold expression of <i>F</i>^2^ >
\s(<i>F</i>^2^) is used only for calculating <i>R</i>-factors(gt) <i>etc</i>.
and is not relevant to the choice of reflections for refinement.
<i>R</i>-factors based on <i>F</i>^2^ are statistically about twice as large
as those based on <i>F</i>, and <i>R</i>- factors based on ALL data will be
even larger.
;
_reflns_number_total     3410
_reflns_number_gt     2344
_reflns_threshold_expression     I>2\s(I)
_refine_ls_structure_factor_coef     Fsqd
_refine_ls_matrix_type     full
_refine_ls_R_factor_all     0.0652
_refine_ls_R_factor_gt     0.0446
_refine_ls_wR_factor_gt     0.1221
_refine_ls_wR_factor_ref     0.1392
_refine_ls_goodness_of_fit_ref     1.001
_refine_ls_restrained_S_all     1.001
_refine_ls_number_reflns     3410
_refine_ls_number_parameters     186
_refine_ls_number_restraints     0
_refine_ls_hydrogen_treatment     constr
_refine_ls_weighting_scheme     calc
_refine_ls_weighting_details
         'calc w=1/[\s^2^(Fo^2^)+(0.0705P)^2^+0.2966P] where P=(Fo^2^+2Fc^2^)/3'
_atom_sites_solution_hydrogens     geom
_atom_sites_solution_primary     direct
_atom_sites_solution_secondary     difmap
_refine_ls_shift/su_max     0.003
_refine_ls_shift/su_mean     0.000
_refine_diff_density_max     0.208
_refine_diff_density_min     -0.166
_refine_ls_extinction_method     'SHELXL97 (Sheldrick, 2008)'
_refine_ls_extinction_coef     0.028(4)
_refine_ls_extinction_expression
                                  'Fc^*^=kFc[1+0.001xFc^2^\l^3^/sin(2\q)]^-1/4^'
loop_
    _atom_type_symbol
    _atom_type_description
    _atom_type_scat_dispersion_real
    _atom_type_scat_dispersion_imag
    _atom_type_scat_source
    'C' 'C' 0.0033 0.0016
                         'International Tables Vol C Tables 4.2.6.8 and 6.1.1.4'
    'H' 'H' 0.0000 0.0000
                         'International Tables Vol C Tables 4.2.6.8 and 6.1.1.4'
    'O' 'O' 0.0106 0.0060
                         'International Tables Vol C Tables 4.2.6.8 and 6.1.1.4'
_computing_data_collection     'PROCESS-AUTO (Rigaku, 1998)'
_computing_cell_refinement     'PROCESS-AUTO (Rigaku, 1998'
_computing_data_reduction     'CrystalStructure (Rigaku/MSC, 2002)'
_computing_structure_solution     'SHELXS97 (Sheldrick, 2008)'
_computing_structure_refinement     'SHELXL97 (Sheldrick, 2008)'
_computing_molecular_graphics     'ORTEP-3 (Farrugia, 1997)'
_computing_publication_material     'WinGX (Farrugia, 1999)'
loop_
    _atom_site_type_symbol
    _atom_site_label
    _atom_site_fract_x
    _atom_site_fract_y
    _atom_site_fract_z
    _atom_site_U_iso_or_equiv
    _atom_site_adp_type
    _atom_site_calc_flag
    _atom_site_refinement_flags
    _atom_site_occupancy
    _atom_site_disorder_assembly
    _atom_site_disorder_group
    O O1 0.58430(13) 0.34534(6) 0.74039(12) 0.0565(3) Uani d . 1 . .
    H H1 0.6644 0.3224 0.7610 0.068 Uiso calc R 1 . .
    O O2 0.35651(13) 0.19282(7) 0.36494(12) 0.0566(3) Uani d . 1 . .
    O O3 0.28216(11) 0.29401(6) 0.47485(11) 0.0509(3) Uani d . 1 . .
    C C1 0.34616(17) 0.34474(8) 0.58738(16) 0.0479(4) Uani d . 1 . .
    C C2 0.49897(16) 0.31085(8) 0.63500(15) 0.0441(3) Uani d . 1 . .
    C C3 0.52342(15) 0.25023(8) 0.55790(15) 0.0423(3) Uani d . 1 . .
    C C4 0.38583(16) 0.24044(8) 0.45643(16) 0.0449(4) Uani d . 1 . .
    C C5 0.66240(15) 0.20313(8) 0.56780(14) 0.0418(3) Uani d . 1 . .
    C C6 0.65908(17) 0.12818(9) 0.60806(15) 0.0466(4) Uani d . 1 . .
    C C7 0.7938(2) 0.08727(10) 0.62374(18) 0.0577(4) Uani d . 1 . .
    H H7 0.7910 0.0373 0.6496 0.069 Uiso calc R 1 . .
    C C8 0.93077(19) 0.11821(12) 0.60223(19) 0.0630(5) Uani d . 1 . .
    C C9 0.93142(18) 0.19158(12) 0.55935(19) 0.0632(5) Uani d . 1 . .
    H H9 1.0232 0.2129 0.5428 0.076 Uiso calc R 1 . .
    C C10 0.79980(17) 0.23510(10) 0.53979(17) 0.0516(4) Uani d . 1 . .
    C C11 0.5131(2) 0.09125(10) 0.6355(2) 0.0669(5) Uani d . 1 . .
    H H11A 0.5348 0.0421 0.6729 0.080 Uiso calc R 1 . .
    H H11B 0.4447 0.0879 0.5480 0.080 Uiso calc R 1 . .
    H H11C 0.4665 0.1202 0.7029 0.080 Uiso calc R 1 . .
    C C12 1.0770(2) 0.07381(16) 0.6244(3) 0.0992(9) Uani d . 1 . .
    H H12A 1.1297 0.0795 0.5430 0.119 Uiso calc R 1 . .
    H H12B 1.0539 0.0221 0.6365 0.119 Uiso calc R 1 . .
    H H12C 1.1404 0.0916 0.7077 0.119 Uiso calc R 1 . .
    C C13 0.8078(3) 0.31327(12) 0.4869(3) 0.0788(6) Uani d . 1 . .
    H H13A 0.7232 0.3224 0.4144 0.095 Uiso calc R 1 . .
    H H13B 0.9014 0.3202 0.4481 0.095 Uiso calc R 1 . .
    H H13C 0.8039 0.3474 0.5642 0.095 Uiso calc R 1 . .
    C C14 0.2387(2) 0.35110(11) 0.7003(2) 0.0651(5) Uani d . 1 . .
    H H14A 0.1679 0.3095 0.6926 0.078 Uiso calc R 1 . .
    H H14B 0.2964 0.3507 0.7948 0.078 Uiso calc R 1 . .
    C C15 0.1532(3) 0.42400(14) 0.6740(3) 0.0951(8) Uani d . 1 . .
    H H15A 0.0442 0.4157 0.6673 0.114 Uiso calc R 1 . .
    H H15B 0.1836 0.4588 0.7509 0.114 Uiso calc R 1 . .
    C C16 0.1930(3) 0.45354(13) 0.5383(3) 0.0983(9) Uani d . 1 . .
    H H16A 0.1941 0.5076 0.5393 0.118 Uiso calc R 1 . .
    H H16B 0.1201 0.4368 0.4590 0.118 Uiso calc R 1 . .
    C C17 0.3512(2) 0.42296(10) 0.5263(2) 0.0672(5) Uani d . 1 . .
    H H17A 0.3699 0.4215 0.4280 0.081 Uiso calc R 1 . .
    H H17B 0.4297 0.4528 0.5811 0.081 Uiso calc R 1 . .
loop_
    _atom_site_aniso_label
    _atom_site_aniso_U_11
    _atom_site_aniso_U_22
    _atom_site_aniso_U_33
    _atom_site_aniso_U_12
    _atom_site_aniso_U_13
    _atom_site_aniso_U_23
    O2 0.0467(6) 0.0659(7) 0.0516(6) 0.0019(5) -0.0130(5) -0.0115(5)
    O3 0.0375(5) 0.0604(6) 0.0503(6) 0.0066(4) -0.0107(5) -0.0036(5)
    O1 0.0467(6) 0.0621(7) 0.0544(6) 0.0071(5) -0.0158(5) -0.0121(5)
    C6 0.0434(8) 0.0533(8) 0.0421(7) 0.0022(6) 0.0023(6) -0.0025(6)
    C2 0.0375(7) 0.0511(8) 0.0404(7) 0.0005(6) -0.0062(6) 0.0018(6)
    C5 0.0337(7) 0.0544(8) 0.0350(7) 0.0002(6) -0.0033(5) -0.0035(6)
    C4 0.0362(7) 0.0538(8) 0.0420(7) -0.0003(6) -0.0040(6) 0.0018(7)
    C7 0.0587(10) 0.0606(10) 0.0515(9) 0.0148(8) -0.0014(8) -0.0052(8)
    C3 0.0331(7) 0.0508(8) 0.0403(7) -0.0003(6) -0.0045(6) 0.0010(6)
    C1 0.0415(8) 0.0530(8) 0.0450(8) 0.0063(6) -0.0086(6) -0.0003(6)
    C10 0.0393(8) 0.0672(10) 0.0471(8) -0.0077(7) 0.0016(6) -0.0061(7)
    C9 0.0325(8) 0.0966(14) 0.0598(10) -0.0071(8) 0.0035(7) -0.0207(10)
    C8 0.0434(9) 0.0874(13) 0.0544(9) 0.0161(9) -0.0069(7) -0.0207(9)
    C11 0.0600(11) 0.0624(10) 0.0800(12) -0.0036(8) 0.0157(9) 0.0087(9)
    C14 0.0505(10) 0.0856(13) 0.0572(10) 0.0117(9) 0.0003(8) -0.0070(9)
    C17 0.0730(12) 0.0551(10) 0.0672(11) 0.0017(8) -0.0126(9) 0.0091(8)
    C13 0.0677(13) 0.0812(13) 0.0881(14) -0.0219(10) 0.0133(11) 0.0100(11)
    C16 0.0885(17) 0.0668(13) 0.127(2) 0.0307(12) -0.0290(16) -0.0023(14)
    C12 0.0569(12) 0.129(2) 0.1046(17) 0.0382(13) -0.0141(12) -0.0354(16)
    C15 0.0583(12) 0.0889(16) 0.135(2) 0.0126(11) 0.0030(13) -0.0317(16)
_geom_special_details
;
All e.s.d.'s (except the e.s.d. in the dihedral angle between two l.s. planes)
are estimated using the full covariance matrix. The cell e.s.d.'s are taken
into account individually in the estimation of e.s.d.'s in distances, angles
and torsion angles; correlations between e.s.d.'s in cell parameters are only
used when they are defined by crystal symmetry. An approximate (isotropic)
treatment of cell e.s.d.'s is used for estimating e.s.d.'s involving l.s.
planes.
;
loop_
    _geom_bond_atom_site_label_1
    _geom_bond_atom_site_label_2
    _geom_bond_site_symmetry_2
    _geom_bond_distance
    _geom_bond_publ_flag
    O2 C4 . 1.2200(18) ?
    O3 C4 . 1.3561(18) ?
    O3 C1 . 1.4574(18) ?
    O1 C2 . 1.3221(17) ?
    O1 H1 . 0.8200 ?
    C6 C7 . 1.391(2) ?
    C6 C5 . 1.398(2) ?
    C6 C11 . 1.506(2) ?
    C2 C3 . 1.344(2) ?
    C2 C1 . 1.4960(19) ?
    C5 C10 . 1.402(2) ?
    C5 C3 . 1.4847(19) ?
    C4 C3 . 1.4571(19) ?
    C7 C8 . 1.374(3) ?
    C7 H7 . 0.9300 ?
    C1 C17 . 1.520(2) ?
    C1 C14 . 1.531(3) ?
    C10 C9 . 1.394(2) ?
    C10 C13 . 1.493(3) ?
    C9 C8 . 1.377(3) ?
    C9 H9 . 0.9300 ?
    C8 C12 . 1.510(2) ?
    C11 H11A . 0.9600 ?
    C11 H11B . 0.9600 ?
    C11 H11C . 0.9600 ?
    C14 C15 . 1.514(3) ?
    C14 H14A . 0.9700 ?
    C14 H14B . 0.9700 ?
    C17 C16 . 1.523(3) ?
    C17 H17A . 0.9700 ?
    C17 H17B . 0.9700 ?
    C13 H13A . 0.9600 ?
    C13 H13B . 0.9600 ?
    C13 H13C . 0.9600 ?
    C16 C15 . 1.479(4) ?
    C16 H16A . 0.9700 ?
    C16 H16B . 0.9700 ?
    C12 H12A . 0.9600 ?
    C12 H12B . 0.9600 ?
    C12 H12C . 0.9600 ?
    C15 H15A . 0.9700 ?
    C15 H15B . 0.9700 ?
loop_
    _geom_angle_atom_site_label_1
    _geom_angle_atom_site_label_2
    _geom_angle_atom_site_label_3
    _geom_angle_site_symmetry_1
    _geom_angle_site_symmetry_3
    _geom_angle
    _geom_angle_publ_flag
    C4 O3 C1 . . 109.49(10) ?
    C2 O1 H1 . . 109.5 ?
    C7 C6 C5 . . 119.10(15) ?
    C7 C6 C11 . . 119.57(15) ?
    C5 C6 C11 . . 121.33(14) ?
    O1 C2 C3 . . 132.24(13) ?
    O1 C2 C1 . . 116.03(13) ?
    C3 C2 C1 . . 111.72(12) ?
    C6 C5 C10 . . 119.70(14) ?
    C6 C5 C3 . . 121.04(13) ?
    C10 C5 C3 . . 119.24(14) ?
    O2 C4 O3 . . 120.32(12) ?
    O2 C4 C3 . . 129.22(14) ?
    O3 C4 C3 . . 110.45(13) ?
    C8 C7 C6 . . 122.20(17) ?
    C8 C7 H7 . . 118.9 ?
    C6 C7 H7 . . 118.9 ?
    C2 C3 C4 . . 105.96(13) ?
    C2 C3 C5 . . 128.23(12) ?
    C4 C3 C5 . . 125.79(13) ?
    O3 C1 C2 . . 102.33(11) ?
    O3 C1 C17 . . 108.96(12) ?
    C2 C1 C17 . . 114.67(14) ?
    O3 C1 C14 . . 110.02(13) ?
    C2 C1 C14 . . 116.21(13) ?
    C17 C1 C14 . . 104.56(14) ?
    C9 C10 C5 . . 118.51(16) ?
    C9 C10 C13 . . 119.54(16) ?
    C5 C10 C13 . . 121.93(16) ?
    C8 C9 C10 . . 122.48(16) ?
    C8 C9 H9 . . 118.8 ?
    C10 C9 H9 . . 118.8 ?
    C7 C8 C9 . . 117.95(15) ?
    C7 C8 C12 . . 121.6(2) ?
    C9 C8 C12 . . 120.4(2) ?
    C6 C11 H11A . . 109.5 ?
    C6 C11 H11B . . 109.5 ?
    H11A C11 H11B . . 109.5 ?
    C6 C11 H11C . . 109.5 ?
    H11A C11 H11C . . 109.5 ?
    H11B C11 H11C . . 109.5 ?
    C15 C14 C1 . . 107.09(18) ?
    C15 C14 H14A . . 110.3 ?
    C1 C14 H14A . . 110.3 ?
    C15 C14 H14B . . 110.3 ?
    C1 C14 H14B . . 110.3 ?
    H14A C14 H14B . . 108.6 ?
    C1 C17 C16 . . 103.20(18) ?
    C1 C17 H17A . . 111.1 ?
    C16 C17 H17A . . 111.1 ?
    C1 C17 H17B . . 111.1 ?
    C16 C17 H17B . . 111.1 ?
    H17A C17 H17B . . 109.1 ?
    C10 C13 H13A . . 109.5 ?
    C10 C13 H13B . . 109.5 ?
    H13A C13 H13B . . 109.5 ?
    C10 C13 H13C . . 109.5 ?
    H13A C13 H13C . . 109.5 ?
    H13B C13 H13C . . 109.5 ?
    C15 C16 C17 . . 105.47(17) ?
    C15 C16 H16A . . 110.6 ?
    C17 C16 H16A . . 110.6 ?
    C15 C16 H16B . . 110.6 ?
    C17 C16 H16B . . 110.6 ?
    H16A C16 H16B . . 108.8 ?
    C8 C12 H12A . . 109.5 ?
    C8 C12 H12B . . 109.5 ?
    H12A C12 H12B . . 109.5 ?
    C8 C12 H12C . . 109.5 ?
    H12A C12 H12C . . 109.5 ?
    H12B C12 H12C . . 109.5 ?
    C16 C15 C14 . . 106.21(19) ?
    C16 C15 H15A . . 110.5 ?
    C14 C15 H15A . . 110.5 ?
    C16 C15 H15B . . 110.5 ?
    C14 C15 H15B . . 110.5 ?
    H15A C15 H15B . . 108.7 ?
loop_
    _geom_torsion_atom_site_label_1
    _geom_torsion_atom_site_label_2
    _geom_torsion_atom_site_label_3
    _geom_torsion_atom_site_label_4
    _geom_torsion_site_symmetry_1
    _geom_torsion_site_symmetry_2
    _geom_torsion_site_symmetry_3
    _geom_torsion_site_symmetry_4
    _geom_torsion
    _geom_torsion_publ_flag
    C7 C6 C5 C10 . . . . 1.9(2) ?
    C11 C6 C5 C10 . . . . -178.43(15) ?
    C7 C6 C5 C3 . . . . -176.40(13) ?
    C11 C6 C5 C3 . . . . 3.2(2) ?
    C1 O3 C4 O2 . . . . -178.53(14) ?
    C1 O3 C4 C3 . . . . 1.85(17) ?
    C5 C6 C7 C8 . . . . 0.6(2) ?
    C11 C6 C7 C8 . . . . -179.04(16) ?
    O1 C2 C3 C4 . . . . -179.64(16) ?
    C1 C2 C3 C4 . . . . -0.90(18) ?
    O1 C2 C3 C5 . . . . -1.5(3) ?
    C1 C2 C3 C5 . . . . 177.20(14) ?
    O2 C4 C3 C2 . . . . 179.84(16) ?
    O3 C4 C3 C2 . . . . -0.58(18) ?
    O2 C4 C3 C5 . . . . 1.7(3) ?
    O3 C4 C3 C5 . . . . -178.75(13) ?
    C6 C5 C3 C2 . . . . 116.31(18) ?
    C10 C5 C3 C2 . . . . -62.0(2) ?
    C6 C5 C3 C4 . . . . -65.9(2) ?
    C10 C5 C3 C4 . . . . 115.72(17) ?
    C4 O3 C1 C2 . . . . -2.22(16) ?
    C4 O3 C1 C17 . . . . 119.58(15) ?
    C4 O3 C1 C14 . . . . -126.33(14) ?
    O1 C2 C1 O3 . . . . -179.12(13) ?
    C3 C2 C1 O3 . . . . 1.92(17) ?
    O1 C2 C1 C17 . . . . 63.07(19) ?
    C3 C2 C1 C17 . . . . -115.89(16) ?
    O1 C2 C1 C14 . . . . -59.24(19) ?
    C3 C2 C1 C14 . . . . 121.80(16) ?
    C6 C5 C10 C9 . . . . -2.9(2) ?
    C3 C5 C10 C9 . . . . 175.51(14) ?
    C6 C5 C10 C13 . . . . 175.74(16) ?
    C3 C5 C10 C13 . . . . -5.9(2) ?
    C5 C10 C9 C8 . . . . 1.3(3) ?
    C13 C10 C9 C8 . . . . -177.29(17) ?
    C6 C7 C8 C9 . . . . -2.1(2) ?
    C6 C7 C8 C12 . . . . 177.94(17) ?
    C10 C9 C8 C7 . . . . 1.1(3) ?
    C10 C9 C8 C12 . . . . -178.93(18) ?
    O3 C1 C14 C15 . . . . -101.66(17) ?
    C2 C1 C14 C15 . . . . 142.70(16) ?
    C17 C1 C14 C15 . . . . 15.21(19) ?
    O3 C1 C17 C16 . . . . 85.95(18) ?
    C2 C1 C17 C16 . . . . -160.07(16) ?
    C14 C1 C17 C16 . . . . -31.65(18) ?
    C1 C17 C16 C15 . . . . 37.3(2) ?
    C17 C16 C15 C14 . . . . -27.9(2) ?
    C1 C14 C15 C16 . . . . 7.8(2) ?
loop_
    _geom_hbond_atom_site_label_D
    _geom_hbond_atom_site_label_H
    _geom_hbond_atom_site_label_A
    _geom_hbond_site_symmetry_A
    _geom_hbond_distance_DH
    _geom_hbond_distance_HA
    _geom_hbond_distance_DA
    _geom_hbond_angle_DHA
    O1 H1 O2 4_666 0.82 1.87 2.6267(14) 154
