# Supplementary material for: 4-Hydr­oxy-3-mesityl-1-oxaspiro­[4.4]non-3-en-2-one
Source: Acta Crystallogr Sect E Struct Rep Online. 2009 Mar 14;65(Pt 4):o755. doi: 10.1107/S1600536809008617 (PMC2968886; doi:10.1107/S1600536809008617)
Supplement: Supplementary file 2 [file e-65-0o755-Isup2.hkl]

#
# h,k,l, Fc-squared, Fo-squared, sigma(Fo-squared) and status flag
#
data_I
_shelx_title ' is2389 in P 21/n'
_shelx_refln_list_code          4
_shelx_F_calc_maximum      114.24
_exptl_crystal_F_000       584.00
_reflns_d_resolution_high  0.7704
 
loop_
 _symmetry_equiv_pos_as_xyz
 'x, y, z'
 '-x+1/2, y+1/2, -z+1/2'
 '-x, -y, -z'
 'x-1/2, -y-1/2, z-1/2'
 
_cell_length_a     8.8543
_cell_length_b    17.9266
_cell_length_c     9.4883
_cell_angle_alpha  90.000
_cell_angle_beta   97.809
_cell_angle_gamma  90.000
 
_shelx_F_squared_multiplier     1.000
 
loop_
 _refln_index_h
 _refln_index_k
 _refln_index_l
 _refln_F_squared_calc
 _refln_F_squared_meas
 _refln_F_squared_sigma
 _refln_observed_status
   2   0   0     1337.48     1317.79     13.32 o
   4   0   0      310.71      264.37      4.11 o
   6   0   0      342.19      309.91      5.96 o
   8   0   0       20.86       23.84      2.96 o
  10   0   0        0.07       -0.58      1.67 o
   2   1   0     2268.51     2241.66     15.84 o
   3   1   0      179.57      148.18      1.69 o
   4   1   0      941.31      925.77      7.35 o
   5   1   0      436.83      426.82      4.13 o
   6   1   0       28.01       24.15      1.31 o
   7   1   0      325.90      337.52      4.74 o
   8   1   0      147.60      154.15      3.15 o
   9   1   0        0.90        2.55      1.59 o
  10   1   0        6.06        6.60      1.65 o
  11   1   0        1.63        2.44      1.44 o
   1   2   0    10013.75    10574.43     67.13 o
   2   2   0      107.61       91.80      1.24 o
   3   2   0      978.54      916.63      6.81 o
   4   2   0       12.44       17.38      0.94 o
   5   2   0       38.17       34.83      1.59 o
   6   2   0       35.95       37.58      1.92 o
   7   2   0      186.85      189.73      3.31 o
   8   2   0       11.45       14.69      1.62 o
   9   2   0       31.40       29.85      1.96 o
  10   2   0        7.53        7.39      1.57 o
  11   2   0       24.92       32.83      2.39 o
   1   3   0     1546.07     1397.64      7.65 o
   2   3   0     3212.24     3065.78     19.91 o
   3   3   0      882.92      934.31      6.43 o
   4   3   0      172.66      158.85      2.06 o
   5   3   0        0.36        0.28      0.76 o
   6   3   0        3.07        1.25      0.88 o
   7   3   0      322.80      299.74      4.05 o
   8   3   0       80.32       76.25      2.10 o
   9   3   0       14.14       10.77      1.47 o
  10   3   0        0.31        0.35      1.39 o
  11   3   0        9.71       11.94      2.09 o
   0   4   0     1873.66     1723.30     13.41 o
   1   4   0     1363.97     1270.47      8.76 o
   2   4   0       35.24       34.03      0.90 o
   3   4   0      289.79      256.75      2.32 o
   4   4   0      250.88      318.63      2.70 o
   5   4   0      573.11      515.53      4.17 o
   6   4   0       34.78       38.74      1.31 o
   7   4   0        2.93        5.77      1.30 o
   8   4   0        7.99        7.95      1.41 o
   9   4   0        7.98       11.48      1.51 o
  10   4   0       39.06       40.87      2.46 o
  11   4   0       14.97       20.29      4.15 o
   1   5   0       70.18       60.00      0.83 o
   2   5   0        0.06        0.58      0.39 o
   3   5   0     2618.79     2860.92     19.64 o
   4   5   0       25.58       45.86      1.03 o
   5   5   0      366.97      341.93      3.19 o
   6   5   0       60.20       53.21      1.60 o
   7   5   0        6.59        6.43      1.11 o
   8   5   0      230.66      239.13      3.25 o
   9   5   0       36.54       43.90      2.24 o
  10   5   0        2.91        4.87      1.84 o
  11   5   0        0.51       -0.23      1.32 o
   0   6   0      449.09      403.93      3.09 o
   1   6   0      167.53      177.46      1.21 o
   2   6   0      279.87      331.96      2.33 o
   3   6   0      310.43      367.40      2.90 o
   4   6   0        1.28        5.43      0.76 o
   5   6   0      102.15       87.32      1.77 o
   6   6   0       45.29       41.41      1.33 o
   7   6   0        2.26        2.55      0.99 o
   8   6   0        4.06        6.86      1.62 o
   9   6   0       54.18       52.53      2.21 o
  10   6   0       23.19       33.22      2.03 o
  11   6   0        5.55        3.69      2.28 o
   1   7   0      278.84      242.30      1.69 o
   2   7   0        0.03        0.16      0.31 o
   3   7   0       21.99       32.97      0.90 o
   4   7   0        1.93        1.59      0.70 o
   5   7   0      290.20      255.12      2.68 o
   6   7   0        2.65        2.12      0.84 o
   7   7   0      244.81      231.01      2.95 o
   8   7   0      140.59      125.18      2.72 o
   9   7   0       59.66       70.21      2.22 o
  10   7   0        7.25        7.30      2.74 o
   0   8   0     2723.04     2605.64     20.07 o
   1   8   0      409.55      492.73      4.43 o
   2   8   0      244.90      212.63      1.56 o
   3   8   0       10.42       14.27      0.62 o
   4   8   0       33.61       30.23      1.03 o
   5   8   0       45.75       51.03      2.03 o
   6   8   0      118.41      115.86      1.99 o
   7   8   0       19.57       13.81      1.48 o
   8   8   0       10.75       11.20      1.58 o
   9   8   0       36.65       32.22      5.80 o
  10   8   0        1.41        1.42      1.35 o
   1   9   0      265.70      301.25      2.59 o
   2   9   0      317.13      313.19      2.12 o
   3   9   0       61.49       57.03      1.02 o
   4   9   0       60.82       70.24      1.22 o
   5   9   0      191.77      222.22      2.66 o
   6   9   0      126.31      116.09      2.08 o
   7   9   0      140.42      116.20      2.61 o
   8   9   0        8.24        7.84      1.79 o
   9   9   0       14.36        9.26      2.05 o
  10   9   0        5.38        5.47      2.20 o
   0  10   0       59.48       66.20      1.29 o
   1  10   0      170.44      179.81      1.99 o
   2  10   0        2.89        8.80      0.54 o
   3  10   0       14.05       19.81      0.89 o
   4  10   0        8.98       11.82      0.99 o
   5  10   0       41.87       36.57      1.27 o
   6  10   0       81.68       85.02      2.99 o
   7  10   0        2.07        1.60      1.06 o
   8  10   0        0.77        0.73      1.07 o
   9  10   0       22.21       26.28      3.44 o
  10  10   0        0.47       -0.35      1.31 o
   1  11   0        0.68        0.75      0.49 o
   2  11   0       73.25       75.31      1.15 o
   3  11   0        3.33        1.05      0.58 o
   4  11   0      277.18      251.12      2.70 o
   5  11   0        0.00        0.17      0.69 o
   6  11   0      133.17      134.91      2.63 o
   7  11   0        0.81        0.18      0.68 o
   8  11   0       34.19       32.89      2.15 o
   9  11   0        2.04        2.55      1.26 o
  10  11   0        0.03        0.89      1.31 o
   0  12   0      107.44       97.89      1.55 o
   1  12   0      234.58      217.98      1.96 o
   2  12   0      162.28      187.18      2.04 o
   3  12   0      231.78      242.77      2.17 o
   4  12   0        1.04        1.13      0.67 o
   5  12   0      170.18      178.17      2.49 o
   6  12   0        0.56        1.79      1.07 o
   7  12   0       18.37       21.86      2.87 o
   8  12   0       18.58       21.58      2.88 o
   9  12   0       23.19       28.27      1.93 o
   1  13   0       54.16       46.40      0.77 o
   2  13   0      105.70      109.00      1.81 o
   3  13   0      674.44      662.21      5.08 o
   4  13   0      114.65      114.67      1.95 o
   5  13   0        1.89        2.76      0.81 o
   6  13   0       18.56       20.49      1.97 o
   7  13   0        2.14        0.57      0.87 o
   8  13   0        0.77        1.10      1.09 o
   9  13   0       22.11       29.58      1.82 o
   0  14   0       10.37        7.51      1.01 o
   1  14   0        0.21       -0.19      0.38 o
   2  14   0      149.58      159.14      2.44 o
   3  14   0       88.74       85.32      2.24 o
   4  14   0       44.48       46.05      1.25 o
   5  14   0       21.11       21.34      1.09 o
   6  14   0        4.64        4.61      1.07 o
   7  14   0        7.95        8.44      1.91 o
   8  14   0        0.27       -0.18      0.88 o
   9  14   0       11.11        6.89      2.39 o
   1  15   0        0.06        0.15      0.41 o
   2  15   0       16.72       22.56      1.34 o
   3  15   0      196.46      215.04      2.61 o
   4  15   0      102.13      101.10      2.49 o
   5  15   0        0.83        0.78      0.62 o
   6  15   0       10.08        9.71      1.10 o
   7  15   0       18.92       25.82      1.72 o
   8  15   0       16.66       16.96      4.45 o
   0  16   0       32.86       37.03      1.53 o
   1  16   0       78.20       77.86      1.45 o
   2  16   0       35.38       38.00      1.00 o
   3  16   0        3.97        4.58      0.92 o
   4  16   0        3.38        2.97      0.77 o
   5  16   0        3.96        3.14      0.76 o
   6  16   0       29.89       36.09      1.42 o
   7  16   0        0.58        1.00      1.07 o
   8  16   0        0.12       -0.26      0.87 o
   1  17   0        1.16        1.01      0.45 o
   2  17   0       16.46       16.44      0.76 o
   3  17   0       53.16       54.91      1.39 o
   4  17   0        0.20        0.26      0.74 o
   5  17   0        4.94        6.31      1.36 o
   6  17   0        0.03        0.56      0.81 o
   7  17   0        3.22        1.10      0.93 o
   0  18   0      254.52      232.04     10.33 o
   1  18   0       30.72       29.69      1.28 o
   2  18   0        0.59        0.00      0.53 o
   3  18   0       22.98       21.70      1.14 o
   4  18   0        1.06        1.53      0.87 o
   5  18   0        0.04        0.56      0.74 o
   6  18   0       20.16       23.41      1.28 o
   7  18   0        0.08       -0.13      0.81 o
   1  19   0        3.19        3.03      0.68 o
   2  19   0        2.58        2.06      0.56 o
   3  19   0       13.90       14.01      0.92 o
   4  19   0        9.69        6.71      1.40 o
   5  19   0       15.46       20.51      4.00 o
   6  19   0        4.02        1.78      1.46 o
   0  20   0       53.36       45.10      3.84 o
   1  20   0        0.77        1.07      0.55 o
   2  20   0        0.82        1.35      0.61 o
   3  20   0        1.77        1.09      0.88 o
   4  20   0        1.55        2.56      1.39 o
   5  20   0       10.65       12.76      2.53 o
   1  21   0        3.18        2.28      0.92 o
   2  21   0        0.04        0.31      1.11 o
   3  21   0        5.82        3.57      1.25 o
   4  21   0        1.89        1.40      1.18 o
   0  22   0        5.60       11.72      3.08 o
   1  22   0        9.61       13.23      2.29 o
   2  22   0        0.12       -2.32      2.32 o
   3  22   0        3.70        2.20      1.13 o
   1  23   0        3.72        3.77      1.99 o
 -11   0   1        3.20        1.43      2.53 o
  -9   0   1        2.56        3.68      3.39 o
  -7   0   1     1687.38     1654.89     20.88 o
  -5   0   1       51.37       57.86      2.03 o
  -3   0   1     1011.24      961.56     10.59 o
   1   0   1      379.50      350.71      2.22 o
   3   0   1     1658.49     1700.47     17.67 o
   5   0   1       37.44       43.62      1.81 o
   7   0   1     1120.89     1087.55     14.47 o
   9   0   1       95.01       98.68      2.95 o
  11   0   1       19.14       22.85      2.60 o
 -11   1   1       36.24       44.02      3.01 o
 -10   1   1        0.14        1.05      1.61 o
  -9   1   1       38.23       39.52      2.31 o
  -8   1   1       10.69       11.45      1.60 o
  -7   1   1      121.04      115.79      2.67 o
  -6   1   1      223.68      240.87      3.42 o
  -5   1   1      113.94       98.05      2.03 o
  -4   1   1       15.65        8.70      1.12 o
  -3   1   1      870.73      839.69      6.36 o
  -2   1   1     1182.05     1209.84      8.87 o
  -1   1   1      513.90      498.38      5.22 o
   1   1   1      237.61      218.62      1.32 o
   2   1   1     2894.38     2628.82     16.92 o
   3   1   1     1049.22      967.87      6.49 o
   4   1   1        0.00        0.02      0.41 o
   5   1   1      374.23      380.52      3.62 o
   6   1   1        2.21        1.22      0.80 o
   7   1   1      742.38      713.96      6.49 o
   8   1   1      149.99      138.60      2.44 o
   9   1   1       49.02       50.38      2.27 o
  10   1   1        1.80        0.53      1.11 o
  11   1   1        9.18       10.00      1.82 o
 -11   2   1        9.36        7.79      2.13 o
 -10   2   1        0.18        0.18      1.29 o
  -9   2   1       27.37       25.97      2.23 o
  -8   2   1      233.09      220.68      3.78 o
  -7   2   1      133.66      141.64      3.23 o
  -6   2   1       23.26       24.03      1.36 o
  -5   2   1        0.32        1.45      0.78 o
  -4   2   1     1294.40     1277.47     10.72 o
  -3   2   1       71.78       84.78      1.35 o
  -2   2   1        0.00        1.12      0.59 o
  -1   2   1     7518.71     7565.29     57.37 o
   0   2   1      491.90      399.84      8.80 o
   1   2   1       67.76       59.52      0.82 o
   2   2   1     1431.68     1329.62      7.68 o
   3   2   1     2580.20     2684.57     18.11 o
   4   2   1      107.61      142.79      1.64 o
   5   2   1      255.24      236.97      2.82 o
   6   2   1        9.41        7.96      0.94 o
   7   2   1       47.72       48.28      1.78 o
   8   2   1        1.93        2.73      1.25 o
   9   2   1       29.84       30.74      2.59 o
  10   2   1        5.84        5.66      1.36 o
  11   2   1        0.45       -0.12      1.04 o
 -11   3   1        5.87        7.13      1.86 o
 -10   3   1        9.83        9.85      2.09 o
  -9   3   1        1.54        1.26      1.50 o
  -8   3   1       54.67       52.41      2.27 o
  -7   3   1      311.52      311.61      3.97 o
  -6   3   1      110.66      104.97      2.04 o
  -5   3   1       96.85       94.24      1.69 o
  -4   3   1     4061.51     4443.64     35.49 o
  -3   3   1      333.10      306.47      2.86 o
  -2   3   1      355.29      307.83      2.78 o
  -1   3   1      314.67      298.30      2.23 o
   0   3   1      220.31      243.83      1.71 o
   1   3   1     1107.24      971.08      5.45 o
   2   3   1      291.65      231.10      1.67 o
   3   3   1       55.67       83.05      1.16 o
   4   3   1       24.57       22.47      0.90 o
   5   3   1        4.42        4.08      0.78 o
   6   3   1      190.07      186.55      2.27 o
   7   3   1       66.03       62.20      1.72 o
   8   3   1      374.19      376.69      4.58 o
   9   3   1        3.21        5.35      1.35 o
  10   3   1       44.13       45.39      2.13 o
  11   3   1        1.33        2.95      1.49 o
 -11   4   1        0.00       -0.37      1.36 o
 -10   4   1       13.33       13.00      2.57 o
  -9   4   1      122.56      137.66      3.16 o
  -8   4   1       14.62       19.87      1.87 o
  -7   4   1       55.21       50.46      1.96 o
  -6   4   1      115.61      115.49      2.25 o
  -5   4   1      165.73      171.31      2.39 o
  -4   4   1     1486.57     1588.74     12.64 o
  -3   4   1       10.54        6.19      0.82 o
  -2   4   1      612.79      609.28      4.21 o
  -1   4   1      690.80      666.06      4.11 o
   0   4   1     4697.93     4385.09     42.86 o
   1   4   1       69.42       73.35      0.60 o
   2   4   1      291.88      318.08      2.37 o
   3   4   1     1232.13     1400.32      9.25 o
   4   4   1     2031.88     2244.23     15.63 o
   5   4   1       26.32       25.50      1.19 o
   6   4   1      310.39      317.08      3.80 o
   7   4   1        9.86        8.66      1.22 o
   8   4   1       52.48       53.19      2.15 o
   9   4   1        0.52        0.04      0.90 o
  10   4   1        2.15        4.66      1.63 o
  11   4   1        6.33        7.52      1.63 o
 -11   5   1       25.88       36.16      2.89 o
 -10   5   1       45.48       56.42      2.35 o
  -9   5   1        6.23        4.22      1.62 o
  -8   5   1       21.80       22.64      1.67 o
  -7   5   1       17.99       14.30      1.46 o
  -6   5   1        3.33        5.29      0.98 o
  -5   5   1        3.42        4.87      0.93 o
  -4   5   1     2154.65     2264.04     15.88 o
  -3   5   1     2106.52     2273.17     15.45 o
  -2   5   1      516.06      567.57      3.94 o
  -1   5   1       26.05       25.27      0.59 o
   0   5   1      817.16      710.88      5.99 o
   1   5   1     3758.13     3425.46     48.08 o
   2   5   1       36.63       28.08      0.89 o
   3   5   1       12.43       11.92      0.81 o
   4   5   1      725.40      752.22      5.43 o
   5   5   1      120.20      119.15      1.92 o
   6   5   1      121.82      110.23      2.48 o
   7   5   1       60.32       64.69      1.80 o
   8   5   1       14.23       11.75      1.35 o
   9   5   1       32.82       35.45      1.82 o
  10   5   1       60.12       74.08      3.06 o
 -11   6   1        7.62        5.48      2.45 o
 -10   6   1        0.68        2.08      1.43 o
  -9   6   1       40.43       41.35      2.08 o
  -8   6   1        2.23        4.99      1.57 o
  -7   6   1       19.92       19.44      1.54 o
  -6   6   1      636.56      646.20      5.51 o
  -5   6   1       11.19        7.62      0.86 o
  -4   6   1       22.32       18.43      1.20 o
  -3   6   1       61.14       38.56      0.90 o
  -2   6   1        3.78        6.22      0.50 o
  -1   6   1       99.68      106.04      0.94 o
   0   6   1      119.12      106.61      0.85 o
   1   6   1      158.67      144.84      1.06 o
   2   6   1      328.98      313.81      2.75 o
   3   6   1     2944.50     3237.80     20.51 o
   4   6   1       87.97       83.81      1.32 o
   5   6   1      147.00      162.26      2.06 o
   6   6   1        5.77        4.57      1.00 o
   7   6   1        0.07        1.16      1.17 o
   8   6   1       58.48       74.51      2.44 o
   9   6   1        0.39        0.65      1.11 o
  10   6   1        0.16        0.80      1.25 o
 -10   7   1        0.38        0.90      1.52 o
  -9   7   1       15.15        9.16      3.24 o
  -8   7   1       20.41       19.89      1.90 o
  -7   7   1       30.63       32.35      1.51 o
  -6   7   1       17.08       20.18      1.54 o
  -5   7   1        8.23        4.70      0.87 o
  -4   7   1      268.56      269.78      2.67 o
  -3   7   1       90.61       96.99      1.30 o
  -2   7   1      382.03      339.09      2.68 o
  -1   7   1      634.66      641.46      3.58 o
   0   7   1       74.82       89.78      1.15 o
   1   7   1      168.63      193.41      1.43 o
   2   7   1        0.89        0.75      0.42 o
   3   7   1      127.86      125.90      1.36 o
   4   7   1      831.42      868.48      6.52 o
   5   7   1       64.92       63.91      1.36 o
   6   7   1        0.68        0.91      0.74 o
   7   7   1      206.17      198.81      2.85 o
   8   7   1        9.67       15.77      1.65 o
   9   7   1        0.44        1.35      1.16 o
  10   7   1        0.08        1.53      1.36 o
 -10   8   1        0.58        0.80      1.40 o
  -9   8   1       13.43        7.50      3.19 o
  -8   8   1        2.88        3.73      1.36 o
  -7   8   1        1.86        1.34      1.07 o
  -6   8   1      134.39      148.93      2.28 o
  -5   8   1       37.32       31.20      1.29 o
  -4   8   1       72.01       71.86      1.32 o
  -3   8   1      168.68      185.45      1.85 o
  -2   8   1        0.01        1.77      0.44 o
  -1   8   1      114.65      111.64      0.99 o
   0   8   1     2139.26     2186.51     13.55 o
   1   8   1       40.34       29.51      0.86 o
   2   8   1       46.96       54.24      0.84 o
   3   8   1       19.36       21.17      0.81 o
   4   8   1        1.94        1.56      0.61 o
   5   8   1       55.89       62.39      1.35 o
   6   8   1        6.81        4.84      1.09 o
   7   8   1       24.97       24.94      1.49 o
   8   8   1       13.35       14.41      1.55 o
   9   8   1        0.04        0.02      1.05 o
  10   8   1       12.37       13.72      3.17 o
 -10   9   1        1.41        0.60      1.44 o
  -9   9   1       45.69       51.13      2.07 o
  -8   9   1        8.39        7.24      1.32 o
  -7   9   1       20.17       17.63      1.41 o
  -6   9   1       69.85       67.89      1.61 o
  -5   9   1       70.68       73.43      1.60 o
  -4   9   1      110.66      119.61      1.66 o
  -3   9   1      534.92      533.53      3.99 o
  -2   9   1        4.90        2.07      0.43 o
  -1   9   1       38.30       44.99      0.78 o
   0   9   1     1800.21     1936.39     10.79 o
   1   9   1      515.91      467.16      5.00 o
   2   9   1      152.81      139.44      1.24 o
   3   9   1      361.12      365.21      2.70 o
   4   9   1      135.43      130.11      1.58 o
   5   9   1      101.66      102.22      1.83 o
   6   9   1      144.30      130.53      2.24 o
   7   9   1        0.99        0.01      0.82 o
   8   9   1        1.39        2.80      1.23 o
   9   9   1        0.01        1.65      1.45 o
  10   9   1        0.53       -0.23      1.17 o
 -10  10   1        6.43        5.96      2.07 o
  -9  10   1       23.29       22.15      3.23 o
  -8  10   1       10.03        8.48      1.42 o
  -7  10   1        7.29        8.08      1.22 o
  -6  10   1       86.36       76.86      1.86 o
  -5  10   1      122.25      120.19      1.94 o
  -4  10   1       14.57       13.80      0.99 o
  -3  10   1      429.63      393.38      3.24 o
  -2  10   1       60.36       60.25      0.93 o
  -1  10   1      120.83      113.38      1.34 o
   0  10   1      314.05      314.52      2.27 o
   1  10   1      352.85      399.12      3.14 o
   2  10   1       55.16       58.38      0.73 o
   3  10   1        3.31        1.92      0.45 o
   4  10   1      105.56      129.02      1.69 o
   5  10   1      383.31      372.42      3.74 o
   6  10   1       40.37       38.20      1.64 o
   7  10   1       13.17       14.65      1.27 o
   8  10   1        7.94        7.45      1.35 o
   9  10   1        1.18        1.65      1.32 o
  10  10   1        2.31       -0.74      1.45 o
 -10  11   1        0.83        0.59      1.38 o
  -9  11   1        3.09        1.09      1.30 o
  -8  11   1        0.35        0.50      1.04 o
  -7  11   1        2.15        1.35      1.01 o
  -6  11   1       26.66       20.01      1.46 o
  -5  11   1      491.26      471.00      4.43 o
  -4  11   1       35.21       44.34      1.49 o
  -3  11   1      391.23      403.02      3.12 o
  -2  11   1        1.76        0.47      0.42 o
  -1  11   1      309.17      302.44      2.48 o
   0  11   1        1.34        3.82      0.38 o
   1  11   1        0.96        2.06      0.34 o
   2  11   1        0.22        0.60      0.35 o
   3  11   1      326.80      347.91      2.76 o
   4  11   1        0.93        0.22      0.48 o
   5  11   1       57.38       51.93      1.81 o
   6  11   1       17.46       13.15      1.64 o
   7  11   1       13.75       13.33      1.20 o
   8  11   1        0.11        0.65      0.94 o
   9  11   1        0.03        0.46      1.20 o
  -9  12   1        5.36        1.63      1.35 o
  -8  12   1        1.59        1.95      1.13 o
  -7  12   1       16.02       20.88      1.72 o
  -6  12   1      100.36      112.18      2.45 o
  -5  12   1       10.40       12.60      1.50 o
  -4  12   1       35.56       38.73      1.24 o
  -3  12   1      165.38      171.39      1.86 o
  -2  12   1        1.97        2.19      0.57 o
  -1  12   1        5.53        8.19      0.63 o
   0  12   1      131.51      126.01      1.14 o
   1  12   1      228.32      222.08      2.44 o
   2  12   1       19.85       22.58      0.94 o
   3  12   1      174.09      177.45      1.76 o
   4  12   1       88.01       97.58      1.44 o
   5  12   1      204.38      207.62      2.54 o
   6  12   1        4.68        2.99      0.91 o
   7  12   1       32.09       34.39      1.43 o
   8  12   1       22.45       24.44      1.74 o
   9  12   1        0.52        0.99      1.24 o
  -9  13   1        1.02        1.59      1.24 o
  -8  13   1        0.17        0.53      0.99 o
  -7  13   1        6.11        6.57      1.49 o
  -6  13   1        0.84        1.52      0.97 o
  -5  13   1       55.49       57.04      1.51 o
  -4  13   1      324.64      365.25      3.49 o
  -3  13   1      352.02      354.53      3.37 o
  -2  13   1      112.29      115.19      2.16 o
  -1  13   1       11.83        8.05      0.61 o
   0  13   1        4.38        6.77      0.46 o
   1  13   1      103.24      110.82      1.50 o
   2  13   1       25.08       26.18      0.99 o
   3  13   1        0.04        0.05      0.44 o
   4  13   1      129.60      136.41      1.80 o
   5  13   1      156.23      163.55      2.00 o
   6  13   1       14.81       18.42      1.97 o
   7  13   1        9.38       10.18      1.12 o
   8  13   1        0.13        0.74      1.02 o
   9  13   1        0.00       -0.52      1.55 o
  -9  14   1       11.36       12.78      4.62 o
  -8  14   1        0.00        0.19      1.03 o
  -7  14   1       25.70       27.03      2.06 o
  -6  14   1       67.36       71.25      1.79 o
  -5  14   1        8.01        7.29      1.02 o
  -4  14   1        6.92        4.62      0.85 o
  -3  14   1      201.32      223.08      2.54 o
  -2  14   1        7.67        7.77      1.06 o
  -1  14   1       34.43       36.76      1.10 o
   0  14   1       13.38       14.28      0.54 o
   1  14   1        3.14        2.43      0.39 o
   2  14   1        0.06        0.30      0.33 o
   3  14   1      136.03      132.44      1.81 o
   4  14   1      222.69      230.90      3.19 o
   5  14   1       10.11        7.28      0.84 o
   6  14   1        1.36        3.29      0.84 o
   7  14   1       16.78       11.92      2.82 o
   8  14   1       35.65       44.43      1.86 o
  -8  15   1        2.16        1.92      1.24 o
  -7  15   1        0.43        0.13      0.90 o
  -6  15   1        0.22        0.85      1.05 o
  -5  15   1       10.58       14.87      1.35 o
  -4  15   1       38.99       39.09      1.16 o
  -3  15   1        0.00        0.03      0.69 o
  -2  15   1       56.06       54.41      1.37 o
  -1  15   1       78.55       68.87      1.26 o
   0  15   1       19.98       23.64      0.86 o
   1  15   1        4.41        2.83      0.48 o
   2  15   1       13.59       13.34      0.55 o
   3  15   1       15.18       15.46      1.13 o
   4  15   1        6.69        7.04      0.72 o
   5  15   1       82.01       83.49      1.77 o
   6  15   1        0.56        0.46      0.69 o
   7  15   1        6.97        2.73      0.96 o
   8  15   1        4.63        5.96      1.17 o
  -8  16   1        1.06        1.78      1.25 o
  -7  16   1       17.77       22.54      2.03 o
  -6  16   1        1.06        1.57      0.85 o
  -5  16   1        4.44        7.92      0.88 o
  -4  16   1       57.47       65.81      1.87 o
  -3  16   1        0.06        0.14      0.64 o
  -2  16   1      130.21      127.63      1.63 o
  -1  16   1       27.06       22.43      0.72 o
   0  16   1        1.25        0.99      0.44 o
   1  16   1        0.03       -0.01      0.27 o
   2  16   1      114.76      105.12      2.67 o
   3  16   1        2.64        4.04      0.62 o
   4  16   1       33.22       29.58      1.08 o
   5  16   1       24.63       21.91      0.92 o
   6  16   1        3.43        2.62      0.85 o
   7  16   1       10.96       12.93      2.39 o
   8  16   1        3.17        1.94      1.24 o
  -7  17   1        6.25        5.82      1.83 o
  -6  17   1        8.76       10.99      1.05 o
  -5  17   1        2.72        2.90      0.91 o
  -4  17   1        2.58        1.85      1.19 o
  -3  17   1       25.21       29.05      1.59 o
  -2  17   1        6.12        4.28      0.64 o
  -1  17   1       19.79       18.46      0.94 o
   0  17   1       22.63       24.28      1.08 o
   1  17   1        0.48        0.32      0.40 o
   2  17   1       17.70       18.18      1.49 o
   3  17   1        0.15        0.25      0.53 o
   4  17   1        2.32        4.57      1.14 o
   5  17   1       54.45       56.22      3.46 o
   6  17   1       12.85       15.47      2.71 o
   7  17   1       28.49       33.88      8.72 o
  -7  18   1       33.79       44.05      1.53 o
  -6  18   1       12.90       12.35      2.77 o
  -5  18   1        0.56        1.04      1.01 o
  -4  18   1        4.37        5.73      1.04 o
  -3  18   1        0.23        1.09      0.90 o
  -2  18   1        4.93        3.07      0.70 o
  -1  18   1       98.32       93.75      2.76 o
   0  18   1        4.93        3.85      0.53 o
   1  18   1       22.56       20.89      0.96 o
   2  18   1       23.13       20.74      2.05 o
   3  18   1        0.15        0.22      0.35 o
   4  18   1        2.58        2.04      1.20 o
   5  18   1       13.35       12.85      1.70 o
   6  18   1       10.42       11.25      3.92 o
   7  18   1        5.82        3.33      1.56 o
  -6  19   1        3.61        2.97      1.13 o
  -5  19   1        0.06        1.43      1.02 o
  -4  19   1        0.64        1.24      0.92 o
  -3  19   1        8.15        4.94      0.95 o
  -2  19   1        2.92        2.38      0.61 o
  -1  19   1       18.84       18.94      1.07 o
   0  19   1       36.15       28.79      1.98 o
   1  19   1        1.61        1.11      0.55 o
   2  19   1       34.92       35.83      1.43 o
   3  19   1       27.97       32.43      1.78 o
   4  19   1        8.11        5.36      1.58 o
   5  19   1        1.75        2.41      1.34 o
   6  19   1        0.34        0.62      1.30 o
  -5  20   1        1.69        1.64      1.58 o
  -4  20   1        4.36        1.19      1.24 o
  -3  20   1       15.04       14.11      1.94 o
  -2  20   1        6.66        4.24      1.08 o
  -1  20   1       15.65       13.16      1.25 o
   0  20   1        0.24       -0.40      0.75 o
   1  20   1        8.63        5.85      1.84 o
   2  20   1       20.30       23.89      1.97 o
   3  20   1        2.36        2.45      1.15 o
   4  20   1        6.10        5.45      1.31 o
   5  20   1        2.52        2.53      2.25 o
  -4  21   1        0.53        0.25      0.91 o
  -3  21   1        6.22        2.97      1.44 o
  -2  21   1        0.76       -0.40      0.80 o
  -1  21   1       16.18       16.76      1.31 o
   0  21   1        6.69        5.39      1.63 o
   1  21   1        1.78        1.17      0.86 o
   2  21   1        3.39        1.10      0.92 o
   3  21   1        1.51       -0.66      0.98 o
   4  21   1        7.33        5.36      1.65 o
  -3  22   1        7.25       -0.15      1.65 o
  -2  22   1        9.06        3.09      5.55 o
  -1  22   1        2.76        3.11      2.26 o
   0  22   1       14.38       10.49      1.75 o
   1  22   1        5.53        4.12      1.39 o
   2  22   1       11.49        7.08      2.67 o
   3  22   1       25.13       30.71      3.66 o
  -1  23   1        2.46        1.60      1.86 o
   0  23   1        0.01        0.13      1.49 o
   1  23   1        2.05        0.37      2.61 o
 -10   0   2       51.50       45.85      3.76 o
  -8   0   2       19.83       23.64      2.78 o
  -6   0   2        8.02       14.51      2.24 o
  -4   0   2      181.45      216.42      3.38 o
  -2   0   2      204.66      201.59      3.45 o
   0   0   2    12508.08    13486.54    331.74 o
   2   0   2     7578.40     7474.98     63.17 o
   4   0   2      121.99      114.76      1.71 o
   6   0   2      702.00      687.89      7.39 o
   8   0   2      276.36      302.02      4.87 o
  10   0   2        8.14        9.52      2.95 o
 -11   1   2        0.02       -1.40      1.79 o
 -10   1   2        1.49        2.67      2.08 o
  -9   1   2       18.09       19.14      1.94 o
  -8   1   2      483.38      480.28      6.07 o
  -7   1   2       27.87       35.21      2.05 o
  -6   1   2      474.03      473.71      4.87 o
  -5   1   2      192.25      190.27      2.61 o
  -4   1   2      116.15      117.48      2.03 o
  -3   1   2        5.60        7.88      1.12 o
  -2   1   2     9698.83     9788.87     80.14 o
  -1   1   2     4268.78     4140.66     30.46 o
   0   1   2    13051.62    13611.92    259.69 o
   1   1   2     5575.55     5313.44     35.29 o
   2   1   2     1403.38     1223.25      6.54 o
   3   1   2       21.90       19.29      0.68 o
   4   1   2      701.07      630.32      4.15 o
   5   1   2      126.72      122.44      1.46 o
   6   1   2        3.02        2.03      0.73 o
   7   1   2      173.91      161.12      2.53 o
   8   1   2      128.90      119.38      2.44 o
   9   1   2       11.45       16.11      1.31 o
  10   1   2        0.28       -0.44      1.04 o
 -11   2   2        3.56        7.18      2.87 o
 -10   2   2       54.20       57.53      2.71 o
  -9   2   2       18.97       19.12      5.00 o
  -8   2   2        0.03       -1.38      1.60 o
  -7   2   2       45.72       43.50      2.09 o
  -6   2   2        1.25        0.32      0.97 o
  -5   2   2      330.87      337.13      3.69 o
  -4   2   2        8.24       14.15      1.16 o
  -3   2   2     1008.56      993.02      7.94 o
  -2   2   2       20.93       37.55      1.15 o
  -1   2   2     4021.70     3977.04     29.53 o
   0   2   2     4410.48     4243.30     35.39 o
   1   2   2       24.68       28.37      0.98 o
   2   2   2      693.04      670.16      3.73 o
   3   2   2      964.69     1054.12      6.98 o
   4   2   2      445.13      490.68      3.91 o
   5   2   2      112.94       84.53      1.47 o
   6   2   2       94.34       90.11      1.62 o
   7   2   2       84.96       90.15      1.85 o
   8   2   2       25.35       25.67      1.54 o
   9   2   2       18.80       20.90      1.57 o
  10   2   2        7.44       11.22      1.53 o
 -11   3   2        5.31        5.77      1.96 o
 -10   3   2        6.33        8.15      2.33 o
  -9   3   2        3.01        4.27      1.58 o
  -8   3   2      170.34      164.56      3.15 o
  -7   3   2      132.00      116.59      2.71 o
  -6   3   2       98.25       96.23      2.05 o
  -5   3   2      661.24      652.96      6.23 o
  -4   3   2        1.66        1.71      0.75 o
  -3   3   2      442.33      449.22      3.78 o
  -2   3   2      118.25      131.91      1.55 o
  -1   3   2     4345.51     4236.34     31.52 o
   0   3   2     9904.70     9884.93     78.19 o
   1   3   2     1943.71     1986.60     24.77 o
   2   3   2      143.24      181.95      1.39 o
   3   3   2      452.85      451.96      3.17 o
   4   3   2     1057.24     1160.18      8.21 o
   5   3   2        0.20        0.65      0.63 o
   6   3   2       29.73       30.06      1.26 o
   7   3   2        0.06        0.38      0.83 o
   8   3   2      202.67      198.24      3.03 o
   9   3   2       48.99       45.99      1.90 o
  10   3   2        0.56        0.96      1.03 o
 -11   4   2        3.84        3.00      1.74 o
 -10   4   2       29.64       27.66      2.58 o
  -9   4   2        4.30        4.41      1.92 o
  -8   4   2        6.82        6.03      2.45 o
  -7   4   2      332.35      322.71      4.68 o
  -6   4   2       14.05       13.14      1.41 o
  -5   4   2      107.82      110.95      1.91 o
  -4   4   2      309.72      385.97      3.78 o
  -3   4   2      640.46      642.58      5.23 o
  -2   4   2       42.52       39.13      0.91 o
  -1   4   2     2385.91     2408.45     31.23 o
   0   4   2     5066.78     4923.78     74.17 o
   1   4   2      785.96      704.50      7.75 o
   2   4   2      483.47      437.64      2.84 o
   3   4   2       37.35       29.93      0.81 o
   4   4   2       12.49       15.16      0.86 o
   5   4   2       17.68       15.67      0.96 o
   6   4   2      113.48      104.89      1.85 o
   7   4   2      299.40      298.11      3.33 o
   8   4   2        0.04        0.31      0.97 o
   9   4   2       10.44        8.96      1.18 o
  10   4   2       11.51       14.88      1.74 o
 -11   5   2        0.04        0.27      1.41 o
 -10   5   2       21.42       32.22      2.12 o
  -9   5   2       11.19        8.10      3.98 o
  -8   5   2       11.36       10.89      1.58 o
  -7   5   2       75.92       72.38      2.36 o
  -6   5   2       19.14       13.76      1.39 o
  -5   5   2      227.93      228.89      2.90 o
  -4   5   2        7.80        5.98      0.85 o
  -3   5   2       28.65       32.03      1.30 o
  -2   5   2       11.77        9.67      0.61 o
  -1   5   2      421.26      455.44      3.14 o
   0   5   2       57.90       43.02      0.94 o
   1   5   2       17.68        7.51      0.79 o
   2   5   2      147.84      143.90      1.22 o
   3   5   2      553.05      520.32      3.71 o
   4   5   2      503.73      570.13      4.62 o
   5   5   2       44.06       45.74      1.24 o
   6   5   2      131.81      125.13      2.11 o
   7   5   2      158.97      163.63      2.78 o
   8   5   2       11.74        9.55      1.29 o
   9   5   2       23.12       23.57      1.89 o
  10   5   2        0.37       -0.39      1.01 o
 -11   6   2        0.06        0.11      1.27 o
 -10   6   2       13.30        8.97      3.13 o
  -9   6   2        3.93        3.58      1.83 o
  -8   6   2      115.92      110.49      2.49 o
  -7   6   2       81.45       78.36      2.31 o
  -6   6   2       98.59       96.54      2.24 o
  -5   6   2       57.48       42.69      1.47 o
  -4   6   2      249.83      312.89      3.09 o
  -3   6   2      318.18      327.35      2.64 o
  -2   6   2      261.08      270.40      2.21 o
  -1   6   2     2488.39     2673.20     43.10 o
   0   6   2     1741.69     1687.57     12.07 o
   1   6   2       62.97       77.74      1.11 o
   2   6   2        2.27        4.46      0.79 o
   3   6   2      724.70      745.91      4.83 o
   4   6   2      469.74      481.66      3.76 o
   5   6   2       13.35       16.14      1.75 o
   6   6   2       14.78       20.36      1.12 o
   7   6   2       39.01       37.10      1.46 o
   8   6   2        5.56        5.40      1.29 o
   9   6   2        8.05       13.52      1.51 o
  10   6   2       10.51       13.74      1.99 o
 -10   7   2        0.61        0.77      1.33 o
  -9   7   2        5.55        2.27      1.41 o
  -8   7   2        2.44        1.08      1.09 o
  -7   7   2      137.13      124.76      2.41 o
  -6   7   2       33.89       32.16      1.44 o
  -5   7   2       89.49       90.53      1.97 o
  -4   7   2      112.38      106.76      1.72 o
  -3   7   2       99.79       84.77      1.29 o
  -2   7   2       49.05       59.26      1.08 o
  -1   7   2       73.42       82.48      0.99 o
   0   7   2      540.02      604.25      4.91 o
   1   7   2      871.18      871.69      6.59 o
   2   7   2        4.98       10.30      0.32 o
   3   7   2       45.63       34.98      0.89 o
   4   7   2       50.51       55.96      1.67 o
   5   7   2      103.57      104.37      1.92 o
   6   7   2      113.89      111.41      2.69 o
   7   7   2       24.39       22.65      1.33 o
   8   7   2        0.78        0.87      1.08 o
   9   7   2        9.19        9.18      1.66 o
  10   7   2        1.53        0.33      0.95 o
 -10   8   2       14.39        0.87      1.75 o
  -9   8   2       13.88        7.93      3.54 o
  -8   8   2       18.87       15.77      1.71 o
  -7   8   2       64.40       63.09      1.82 o
  -6   8   2        6.91        4.32      1.05 o
  -5   8   2        0.02        0.23      0.68 o
  -4   8   2       22.58       25.76      0.97 o
  -3   8   2     1208.21     1157.54      8.09 o
  -2   8   2        5.51        8.01      0.55 o
  -1   8   2       92.93      103.13      0.98 o
   0   8   2      135.19      106.21      1.42 o
   1   8   2      294.76      319.50      3.36 o
   2   8   2     1031.42     1031.96      8.69 o
   3   8   2      365.77      379.95      2.50 o
   4   8   2       46.63       50.66      1.08 o
   5   8   2       16.74       16.28      1.22 o
   6   8   2        0.55        0.40      0.82 o
   7   8   2      111.02       85.97      2.09 o
   8   8   2       29.05       39.00      2.05 o
   9   8   2        3.41        3.26      1.54 o
  10   8   2        1.51        1.33      1.96 o
 -10   9   2       31.99       34.16      2.44 o
  -9   9   2       26.28       23.41      3.24 o
  -8   9   2        9.49       16.11      1.58 o
  -7   9   2      128.23      108.03      2.46 o
  -6   9   2       85.96       90.74      1.97 o
  -5   9   2        6.97        6.87      1.04 o
  -4   9   2        3.78        2.72      0.68 o
  -3   9   2       88.61       90.20      1.26 o
  -2   9   2      387.38      430.21      3.19 o
  -1   9   2      111.34       88.42      1.04 o
   0   9   2        1.08        1.07      0.68 o
   1   9   2       69.42       68.53      1.31 o
   2   9   2      190.80      215.37      1.56 o
   3   9   2       55.51       55.71      0.91 o
   4   9   2      181.79      186.17      1.95 o
   5   9   2       66.38       74.88      1.52 o
   6   9   2      105.34       98.48      2.00 o
   7   9   2       96.83      103.86      2.29 o
   8   9   2        5.89        6.05      1.62 o
   9   9   2        0.44        0.89      1.10 o
  10   9   2       10.83       12.80      2.44 o
 -10  10   2        0.35        0.51      1.53 o
  -9  10   2        1.43        0.23      1.29 o
  -8  10   2        0.38        0.55      1.28 o
  -7  10   2        2.15        4.86      1.22 o
  -6  10   2      289.34      284.51      3.45 o
  -5  10   2        0.60        0.90      0.78 o
  -4  10   2       94.77      111.78      1.61 o
  -3  10   2       15.31       22.94      1.15 o
  -2  10   2        2.39        2.40      0.47 o
  -1  10   2        0.57        0.08      0.31 o
   0  10   2      171.68      159.33      1.92 o
   1  10   2      191.86      203.00      2.40 o
   2  10   2      261.56      292.44      1.96 o
   3  10   2      442.74      443.73      3.23 o
   4  10   2      199.36      187.01      1.66 o
   5  10   2       47.90       43.45      1.30 o
   6  10   2       10.39       11.46      1.52 o
   7  10   2       33.27       29.34      1.57 o
   8  10   2       99.06       95.47      2.71 o
   9  10   2        7.53        6.18      1.50 o
 -10  11   2        8.27        1.90      1.78 o
  -9  11   2        1.92        1.46      1.44 o
  -8  11   2        4.19        4.13      1.55 o
  -7  11   2        0.62        0.91      1.00 o
  -6  11   2       50.49       49.04      2.03 o
  -5  11   2       76.37       77.79      1.79 o
  -4  11   2        0.79        0.43      0.79 o
  -3  11   2       19.10       19.97      1.17 o
  -2  11   2       44.10       55.62      0.95 o
  -1  11   2       23.78       22.95      0.74 o
   0  11   2      133.39      124.13      2.08 o
   1  11   2       63.19       65.31      1.20 o
   2  11   2      607.78      626.53      4.66 o
   3  11   2        2.58        1.48      0.35 o
   4  11   2        1.27        0.69      0.48 o
   5  11   2       35.25       39.23      2.22 o
   6  11   2      129.72      142.87      2.57 o
   7  11   2       13.42       13.28      1.84 o
   8  11   2        0.41        0.70      1.17 o
   9  11   2        0.16       -0.13      1.10 o
  -9  12   2        7.74        5.51      3.19 o
  -8  12   2        4.25        6.48      1.91 o
  -7  12   2        4.25        3.66      1.30 o
  -6  12   2       13.49       16.96      1.29 o
  -5  12   2       25.87       32.08      1.38 o
  -4  12   2      294.07      304.39      3.62 o
  -3  12   2        8.12       10.89      0.95 o
  -2  12   2        0.66        0.62      0.38 o
  -1  12   2        0.04        0.39      0.36 o
   0  12   2       57.70       55.08      1.21 o
   1  12   2      112.87      107.52      1.81 o
   2  12   2      236.91      247.38      3.12 o
   3  12   2        4.66        5.59      0.72 o
   4  12   2      472.19      482.45      4.81 o
   5  12   2        1.71        1.30      0.67 o
   6  12   2       11.77       12.27      1.08 o
   7  12   2       26.61       34.26      1.59 o
   8  12   2       46.33       45.15      1.90 o
   9  12   2        4.29        8.62      1.40 o
  -9  13   2       12.67       15.39      5.25 o
  -8  13   2        7.34        7.47      2.59 o
  -7  13   2       27.66       31.69      2.35 o
  -6  13   2        9.27        8.19      1.08 o
  -5  13   2      127.27      137.59      2.16 o
  -4  13   2       39.22       36.71      1.67 o
  -3  13   2        1.84        1.12      0.59 o
  -2  13   2      154.41      150.08      1.95 o
  -1  13   2        3.29        4.37      0.40 o
   0  13   2        3.57        5.95      0.94 o
   1  13   2        8.62       10.16      0.90 o
   2  13   2        0.76        0.91      1.04 o
   3  13   2      420.63      416.63      3.08 o
   4  13   2      193.71      206.43      2.47 o
   5  13   2      118.89      128.88      1.85 o
   6  13   2       19.77       19.33      0.98 o
   7  13   2       18.13       18.87      1.54 o
   8  13   2        0.21        0.78      0.95 o
   9  13   2        0.13        2.60      1.48 o
  -9  14   2        9.54        6.90      3.80 o
  -8  14   2        2.56        0.85      1.26 o
  -7  14   2        0.26        1.35      0.98 o
  -6  14   2       20.17       18.60      1.34 o
  -5  14   2        1.54        1.09      0.90 o
  -4  14   2        1.80        0.98      0.82 o
  -3  14   2      228.65      227.94      2.99 o
  -2  14   2        1.18        1.76      0.63 o
  -1  14   2       62.27       64.24      1.74 o
   0  14   2       24.60       24.82      1.12 o
   1  14   2        0.00       -0.32      0.69 o
   2  14   2       24.70       25.94      1.35 o
   3  14   2      300.13      299.14      2.86 o
   4  14   2        7.32        9.58      0.73 o
   5  14   2        5.95        5.88      0.76 o
   6  14   2        4.70        3.83      0.84 o
   7  14   2        4.70        3.25      1.10 o
   8  14   2        3.35        3.25      1.06 o
  -8  15   2        7.24        1.25      1.32 o
  -7  15   2       19.89       23.43      1.63 o
  -6  15   2        1.70        1.52      1.03 o
  -5  15   2        4.51        3.47      1.01 o
  -4  15   2       44.65       44.73      1.35 o
  -3  15   2        3.73        3.09      1.03 o
  -2  15   2        4.30        5.69      0.81 o
  -1  15   2        0.61        2.42      0.47 o
   0  15   2       24.55       21.89      1.03 o
   1  15   2       37.53       33.27      1.38 o
   2  15   2      208.34      216.57      2.93 o
   3  15   2        8.23        6.86      0.82 o
   4  15   2       26.50       23.03      1.24 o
   5  15   2       86.59       98.69      2.48 o
   6  15   2        1.02        0.63      0.76 o
   7  15   2        2.77        0.63      0.95 o
   8  15   2        0.05        0.28      1.06 o
  -8  16   2        8.05        8.97      1.94 o
  -7  16   2        5.20        4.68      1.36 o
  -6  16   2       13.99       15.24      1.33 o
  -5  16   2        8.09        6.40      1.06 o
  -4  16   2       65.92       64.79      1.41 o
  -3  16   2       24.65       27.71      1.52 o
  -2  16   2      142.80      149.52      4.08 o
  -1  16   2        7.57        7.61      0.58 o
   0  16   2       94.24       92.82      1.79 o
   1  16   2       29.53       34.23      1.40 o
   2  16   2       19.10       23.47      2.30 o
   3  16   2        1.77        2.48      1.35 o
   4  16   2       35.56       32.75      1.59 o
   5  16   2        2.03        2.16      0.69 o
   6  16   2        0.19        0.77      0.96 o
   7  16   2        2.58        4.83      3.51 o
  -7  17   2        1.26        2.57      1.11 o
  -6  17   2        0.17        0.73      0.86 o
  -5  17   2        3.69        3.74      0.85 o
  -4  17   2        0.28        1.20      0.89 o
  -3  17   2        0.10       -0.21      0.79 o
  -2  17   2       38.84       40.95      2.32 o
  -1  17   2        0.06       -0.28      0.28 o
   0  17   2       10.21        6.78      0.99 o
   1  17   2        7.33        6.27      0.99 o
   2  17   2        8.12        6.07      1.00 o
   3  17   2       24.08       25.55      1.62 o
   4  17   2       59.58       69.13      2.12 o
   5  17   2        0.06       -0.30      1.32 o
   6  17   2        2.80        2.49      1.24 o
   7  17   2        4.99        4.06      2.98 o
  -7  18   2        0.41        1.95      1.06 o
  -6  18   2        1.16        1.33      0.92 o
  -5  18   2        5.21        6.33      1.13 o
  -4  18   2        0.02       -0.20      0.83 o
  -3  18   2        6.67        5.77      1.44 o
  -2  18   2       46.96       44.96      3.50 o
  -1  18   2        2.08        1.87      0.36 o
   0  18   2       26.29       26.11      1.39 o
   1  18   2       73.16       74.83      1.89 o
   2  18   2       12.25       10.83      1.84 o
   3  18   2       23.17       25.95      1.58 o
   4  18   2        0.15       -0.70      1.43 o
   5  18   2        1.93        2.91      1.79 o
   6  18   2        3.36        3.40      3.85 o
  -6  19   2        0.60        1.51      1.07 o
  -5  19   2        1.11        0.25      1.21 o
  -4  19   2       27.09       33.91      2.76 o
  -3  19   2        0.28        0.19      0.59 o
  -2  19   2        6.86        5.12      1.20 o
  -1  19   2        2.27        1.66      0.52 o
   0  19   2       12.16        6.98      1.28 o
   1  19   2       24.40       25.18      1.72 o
   2  19   2        2.69        4.50      1.04 o
   3  19   2        0.65        2.01      0.95 o
   4  19   2       17.17       21.08      1.53 o
   5  19   2        0.25       -0.45      1.48 o
   6  19   2        8.53        6.72      4.59 o
  -5  20   2        2.84        0.24      0.98 o
  -4  20   2        1.60        0.82      0.93 o
  -3  20   2        8.94        3.49      2.12 o
  -2  20   2        0.20        0.55      0.86 o
  -1  20   2        0.21        0.08      0.81 o
   0  20   2        2.00        2.84      0.97 o
   1  20   2       16.04       16.84      1.95 o
   2  20   2        2.03        0.50      0.88 o
   3  20   2        0.06       -1.22      1.25 o
   4  20   2        0.41        1.42      1.35 o
   5  20   2        1.07        2.14      2.81 o
  -4  21   2        0.00       -0.36      1.16 o
  -3  21   2        4.96        2.92      1.40 o
  -2  21   2        2.19        1.03      1.22 o
  -1  21   2       12.07        9.57      1.59 o
   0  21   2        1.12        1.05      1.03 o
   1  21   2        0.25       -0.72      1.03 o
   2  21   2        1.01        0.12      0.89 o
   3  21   2        3.81        4.38      1.25 o
   4  21   2        1.85        2.52      1.11 o
  -3  22   2        1.08        0.29      2.12 o
  -2  22   2        0.20        0.01      0.74 o
  -1  22   2        4.61        4.41      1.41 o
   0  22   2        2.15        0.50      0.88 o
   1  22   2       14.16       18.65      2.15 o
   2  22   2        0.03       -0.14      0.91 o
 -11   0   3       13.72       12.67      4.01 o
  -9   0   3       31.89       36.66      3.87 o
  -7   0   3        1.01        2.81      1.95 o
  -5   0   3       52.83       32.15      3.22 o
  -3   0   3      724.97      748.98      8.98 o
  -1   0   3     1803.01     1773.72     18.23 o
   1   0   3     3268.67     3210.60     70.91 o
   3   0   3        6.25        8.98      0.81 o
   5   0   3      100.91       89.09      2.76 o
   7   0   3      309.84      303.03      4.92 o
   9   0   3        4.09        5.49      1.67 o
 -11   1   3        6.47        5.85      2.53 o
 -10   1   3        3.82        2.48      1.93 o
  -9   1   3       23.08       23.63      2.05 o
  -8   1   3      104.60      105.05      3.24 o
  -7   1   3      330.10      329.99      4.87 o
  -6   1   3      217.23      214.88      3.33 o
  -5   1   3      790.01      811.42      7.15 o
  -4   1   3        0.03        1.69      0.86 o
  -3   1   3       46.00       39.19      1.25 o
  -2   1   3     1184.21     1210.87      9.45 o
  -1   1   3      864.11      849.45      6.40 o
   0   1   3     2618.64     2660.81     27.55 o
   1   1   3        3.77        0.57      0.32 o
   2   1   3      263.51      236.70      1.42 o
   3   1   3      202.71      182.95      1.35 o
   4   1   3        0.00        2.21      0.62 o
   5   1   3      238.29      252.97      2.33 o
   6   1   3       63.34       58.70      1.32 o
   7   1   3     1025.89      999.08      7.83 o
   8   1   3        6.10        4.28      1.01 o
   9   1   3        2.61        3.24      1.18 o
  10   1   3        0.00        0.61      1.06 o
 -11   2   3        0.70        2.87      1.98 o
 -10   2   3        2.67        3.98      1.84 o
  -9   2   3       40.10       44.76      2.48 o
  -8   2   3       54.10       61.47      3.16 o
  -7   2   3        4.15        6.35      1.46 o
  -6   2   3      337.67      340.71      4.10 o
  -5   2   3        0.30        2.69      1.31 o
  -4   2   3      716.26      708.90      6.40 o
  -3   2   3      393.14      408.37      3.64 o
  -2   2   3      773.66      781.46      6.21 o
  -1   2   3      540.72      561.30      4.43 o
   0   2   3     5688.73     5720.73     63.14 o
   1   2   3     3444.86     3370.96     54.36 o
   2   2   3     1075.40      953.01      5.45 o
   3   2   3       13.03       12.26      0.68 o
   4   2   3      336.61      310.53      2.50 o
   5   2   3        9.61        7.85      0.64 o
   6   2   3      319.04      320.10      3.00 o
   7   2   3       85.21       85.63      2.00 o
   8   2   3      150.64      145.72      2.36 o
   9   2   3        9.51        9.69      1.23 o
  10   2   3       11.88       10.46      1.51 o
 -11   3   3        0.93        0.74      1.93 o
 -10   3   3        0.13       -0.29      1.32 o
  -9   3   3        2.36        2.08      1.50 o
  -8   3   3      108.00      113.85      2.83 o
  -7   3   3      297.07      310.48      4.13 o
  -6   3   3      347.87      339.43      4.90 o
  -5   3   3       47.63       55.85      1.75 o
  -4   3   3       36.67       35.53      1.37 o
  -3   3   3      300.85      292.62      4.07 o
  -2   3   3     3333.72     3368.36     26.14 o
  -1   3   3      285.81      227.72      2.33 o
   0   3   3        0.43        3.95      0.76 o
   1   3   3      768.67      822.81      6.84 o
   2   3   3      272.18      284.85      2.17 o
   3   3   3      381.39      404.92      2.52 o
   4   3   3      701.16      700.98      4.62 o
   5   3   3       20.52       16.95      0.84 o
   6   3   3       69.07       69.42      1.39 o
   7   3   3       49.87       44.34      1.32 o
   8   3   3       35.89       34.79      1.51 o
   9   3   3        6.86       13.05      2.22 o
  10   3   3        7.38        9.27      1.52 o
 -11   4   3       15.18       12.48      4.84 o
 -10   4   3       13.57       20.26      5.50 o
  -9   4   3        5.14        5.22      2.53 o
  -8   4   3       39.29       36.70      2.81 o
  -7   4   3       19.03       12.96      1.92 o
  -6   4   3      281.38      268.14      3.73 o
  -5   4   3       25.33       31.89      1.47 o
  -4   4   3       68.08       58.91      1.42 o
  -3   4   3      795.35      825.45      6.59 o
  -2   4   3     1033.57     1029.36      7.90 o
  -1   4   3      324.76      345.20      2.75 o
   0   4   3      282.64      292.65      3.54 o
   1   4   3        3.69        6.66      0.65 o
   2   4   3        0.01        3.20      0.58 o
   3   4   3       22.63       21.14      0.51 o
   4   4   3       71.76       69.65      1.29 o
   5   4   3        1.31       -0.26      0.53 o
   6   4   3        2.59        2.10      0.93 o
   7   4   3       52.00       47.45      1.61 o
   8   4   3      138.21      137.12      2.38 o
   9   4   3        2.45        2.72      1.15 o
  10   4   3        2.47        0.48      1.04 o
 -11   5   3        3.32        2.02      1.74 o
 -10   5   3        4.32        3.95      1.82 o
  -9   5   3        0.06        0.27      1.36 o
  -8   5   3       12.37        8.39      1.71 o
  -7   5   3      102.82      101.81      2.48 o
  -6   5   3        8.73        9.85      1.28 o
  -5   5   3       79.03       75.83      1.73 o
  -4   5   3        4.21        2.92      0.95 o
  -3   5   3      310.56      326.93      3.20 o
  -2   5   3     1728.98     1826.08     13.61 o
  -1   5   3     1007.62     1098.45      8.06 o
   0   5   3       59.26       83.79      1.00 o
   1   5   3       41.56       44.26      0.82 o
   2   5   3      562.22      571.14      4.07 o
   3   5   3     1526.32     1612.91      9.13 o
   4   5   3       66.38       53.67      1.19 o
   5   5   3       85.63       93.68      1.62 o
   6   5   3       83.23       78.20      1.73 o
   7   5   3        5.60        6.05      0.97 o
   8   5   3       26.72       24.67      1.71 o
   9   5   3       15.62       12.56      1.98 o
  10   5   3       13.45       16.92      3.57 o
 -11   6   3       24.25       20.26      6.20 o
 -10   6   3        6.50        4.24      1.75 o
  -9   6   3        0.81        1.40      1.50 o
  -8   6   3       74.93       65.30      2.48 o
  -7   6   3       41.35       41.70      1.87 o
  -6   6   3       13.75        6.62      1.29 o
  -5   6   3       16.34       15.73      1.17 o
  -4   6   3      676.67      711.80      6.13 o
  -3   6   3       56.59       58.09      1.33 o
  -2   6   3      597.23      593.68      4.89 o
  -1   6   3     2406.89     2551.97     22.04 o
   0   6   3      139.36      154.17      1.44 o
   1   6   3      208.48      190.67      1.45 o
   2   6   3        0.02        0.20      0.35 o
   3   6   3      586.21      563.92      6.69 o
   4   6   3      188.15      189.58      1.87 o
   5   6   3       61.11       69.49      1.58 o
   6   6   3        3.03        1.71      0.89 o
   7   6   3       15.27       17.89      0.96 o
   8   6   3        0.00       -0.37      0.70 o
   9   6   3        0.36        0.67      0.90 o
  10   6   3        3.15        1.46      1.19 o
 -10   7   3        0.00        0.31      1.23 o
  -9   7   3        3.16        3.87      1.65 o
  -8   7   3       12.34       10.62      1.48 o
  -7   7   3        2.87        1.74      1.31 o
  -6   7   3        0.12        0.58      0.92 o
  -5   7   3       44.52       45.66      1.63 o
  -4   7   3        0.49        0.78      0.72 o
  -3   7   3      435.82      477.96      4.89 o
  -2   7   3       43.30       34.44      0.87 o
  -1   7   3      486.07      468.45      3.30 o
   0   7   3      645.64      648.26      9.10 o
   1   7   3       33.72       39.83      1.29 o
   2   7   3      726.35      712.59     17.33 o
   3   7   3       29.33       31.01      0.93 o
   4   7   3      146.62      158.45      1.72 o
   5   7   3       67.28       61.36      1.29 o
   6   7   3      143.72      147.05      2.37 o
   7   7   3        3.29        3.54      0.99 o
   8   7   3       51.55       45.99      1.42 o
   9   7   3       19.45       25.55      1.61 o
  10   7   3        0.01       -0.38      1.29 o
 -10   8   3        0.06        0.80      1.49 o
  -9   8   3        9.08        7.35      2.31 o
  -8   8   3       28.46       33.77      2.09 o
  -7   8   3       64.60       66.83      2.03 o
  -6   8   3      107.84      106.05      2.24 o
  -5   8   3        4.59        7.53      1.09 o
  -4   8   3      226.25      256.96      2.81 o
  -3   8   3      310.93      296.53      2.59 o
  -2   8   3      453.65      479.24      3.63 o
  -1   8   3      423.19      411.78      3.80 o
   0   8   3      294.21      358.65      3.75 o
   1   8   3       30.20       37.15      1.41 o
   2   8   3        2.05        4.37      0.65 o
   3   8   3       24.06       28.02      0.58 o
   4   8   3       94.18      100.59      1.49 o
   5   8   3       27.90       32.39      1.17 o
   6   8   3      155.17      148.27      2.30 o
   7   8   3       12.92       15.98      1.27 o
   8   8   3        2.45        1.84      0.82 o
   9   8   3        2.88        2.40      1.10 o
 -10   9   3        5.58        2.99      1.65 o
  -9   9   3        7.64        4.24      1.44 o
  -8   9   3        1.57        0.69      1.18 o
  -7   9   3        5.50        3.58      1.56 o
  -6   9   3       21.16       19.82      1.34 o
  -5   9   3      140.42      145.49      2.15 o
  -4   9   3       98.62      104.11      1.68 o
  -3   9   3      194.92      212.13      2.37 o
  -2   9   3      174.99      181.81      1.63 o
  -1   9   3        4.21        5.17      0.45 o
   0   9   3        4.37        8.37      0.77 o
   1   9   3       18.19       10.09      0.86 o
   2   9   3       98.46       96.21      1.68 o
   3   9   3      467.43      466.23      3.31 o
   4   9   3        4.12        1.99      0.45 o
   5   9   3      231.85      242.73      2.82 o
   6   9   3       30.41       31.81      1.44 o
   7   9   3        0.00       -0.17      0.87 o
   8   9   3       43.25       43.21      2.71 o
   9   9   3        1.62        1.77      1.33 o
 -10  10   3        2.66        2.85      1.71 o
  -9  10   3       14.01        6.69      3.89 o
  -8  10   3        1.93        1.18      1.53 o
  -7  10   3       37.73       35.61      1.76 o
  -6  10   3       44.16       40.81      1.48 o
  -5  10   3       17.63       17.76      1.17 o
  -4  10   3      311.68      323.37      3.20 o
  -3  10   3        6.39        9.97      0.89 o
  -2  10   3       80.31       81.87      0.97 o
  -1  10   3       37.97       43.14      0.63 o
   0  10   3       35.11       48.72      1.37 o
   1  10   3      909.22      999.94      8.58 o
   2  10   3      429.02      394.84      3.60 o
   3  10   3      440.56      434.44      6.40 o
   4  10   3      104.95       88.28      1.50 o
   5  10   3       92.75       89.20      1.80 o
   6  10   3      136.94      135.23      2.21 o
   7  10   3      151.54      163.97      3.06 o
   8  10   3        2.91        5.54      1.30 o
   9  10   3       10.36        9.57      1.61 o
 -10  11   3        1.90        0.72      1.48 o
  -9  11   3        0.49       -1.45      1.45 o
  -8  11   3        2.72        2.33      1.41 o
  -7  11   3        1.09       -0.19      0.84 o
  -6  11   3        2.92        3.96      1.00 o
  -5  11   3       30.01       30.57      1.66 o
  -4  11   3        0.03       -0.39      0.69 o
  -3  11   3      227.28      218.33      2.36 o
  -2  11   3       19.50       16.36      0.67 o
  -1  11   3       12.40       12.62      0.50 o
   0  11   3      169.84      186.03      2.73 o
   1  11   3       11.77       15.09      1.16 o
   2  11   3      101.33       97.18      1.54 o
   3  11   3       40.22       43.81      0.84 o
   4  11   3       46.12       41.13      1.22 o
   5  11   3      231.60      218.65      2.19 o
   6  11   3        0.35        1.30      0.54 o
   7  11   3        3.61        4.93      1.10 o
   8  11   3        2.43        3.70      1.93 o
   9  11   3        1.23        3.37      1.61 o
  -9  12   3        0.13        0.39      1.49 o
  -8  12   3        0.74        1.43      1.22 o
  -7  12   3       15.06       17.97      1.61 o
  -6  12   3        1.15        1.16      1.02 o
  -5  12   3        3.46        4.15      0.89 o
  -4  12   3        1.92        1.76      0.85 o
  -3  12   3      204.06      201.14      2.57 o
  -2  12   3      107.68      100.90      1.38 o
  -1  12   3        0.47        0.41      0.19 o
   0  12   3        1.36        2.01      0.84 o
   1  12   3      341.22      337.19      3.96 o
   2  12   3       58.23       59.64      1.36 o
   3  12   3        0.00       -0.01      0.15 o
   4  12   3      133.79      128.31      1.43 o
   5  12   3       82.45       81.33      1.22 o
   6  12   3        7.76       10.95      0.89 o
   7  12   3       30.27       31.97      2.15 o
   8  12   3        3.04        2.50      1.37 o
  -9  13   3        4.53        3.23      1.77 o
  -8  13   3       23.36       21.18      3.03 o
  -7  13   3        2.52        2.29      1.07 o
  -6  13   3        0.05        0.03      0.74 o
  -5  13   3        7.64       13.45      1.10 o
  -4  13   3       23.75       22.09      1.21 o
  -3  13   3      266.28      280.01      2.77 o
  -2  13   3        2.69        1.29      0.44 o
  -1  13   3        4.89        7.08      1.11 o
   0  13   3      130.88      137.62      2.06 o
   1  13   3       29.86       24.61      1.37 o
   2  13   3      444.19      454.86      4.29 o
   3  13   3       34.70       33.30      2.37 o
   4  13   3      190.86      196.75      2.41 o
   5  13   3       31.55       34.08      1.16 o
   6  13   3        1.43        1.09      0.78 o
   7  13   3        1.01       -0.13      0.89 o
   8  13   3        5.59        2.67      1.39 o
  -9  14   3        0.60        0.73      1.48 o
  -8  14   3        1.54        0.80      1.17 o
  -7  14   3        1.07        1.42      1.15 o
  -6  14   3        4.15        4.14      1.00 o
  -5  14   3       40.28       44.99      1.51 o
  -4  14   3       26.55       28.78      1.25 o
  -3  14   3      302.05      310.65      3.08 o
  -2  14   3       37.09       35.45      1.44 o
  -1  14   3        8.02       17.17      1.51 o
   0  14   3        0.30        0.82      0.72 o
   1  14   3       20.65       18.67      1.27 o
   2  14   3        0.25        0.22      0.76 o
   3  14   3       23.18       26.11      2.00 o
   4  14   3       59.25       57.05      1.40 o
   5  14   3       52.03       47.94      1.63 o
   6  14   3        2.56        1.73      0.60 o
   7  14   3        1.81        0.78      1.35 o
   8  14   3        1.75        2.87      1.20 o
  -8  15   3       12.10        4.85      4.27 o
  -7  15   3       17.40       24.90      1.82 o
  -6  15   3        0.06        0.11      0.76 o
  -5  15   3        0.15        0.49      0.75 o
  -4  15   3        3.29        4.10      0.91 o
  -3  15   3       55.66       55.99      1.39 o
  -2  15   3       68.57       65.39      1.57 o
  -1  15   3       12.57       12.12      1.33 o
   0  15   3       28.69       33.26      1.30 o
   1  15   3       14.81       11.91      1.22 o
   2  15   3       16.65       19.39      1.76 o
   3  15   3       32.09       32.85      1.58 o
   4  15   3      128.18      124.46      2.35 o
   5  15   3       13.52       12.03      0.73 o
   6  15   3        0.09       -0.24      1.86 o
   7  15   3        0.01        0.67      2.09 o
  -8  16   3        0.13        0.25      1.18 o
  -7  16   3        1.17        0.18      0.95 o
  -6  16   3        0.00        0.04      0.66 o
  -5  16   3       18.73       25.02      1.29 o
  -4  16   3       47.26       52.62      1.46 o
  -3  16   3      214.58      219.30      3.62 o
  -2  16   3      133.98      132.21      4.22 o
  -1  16   3       21.59       21.55      2.28 o
   0  16   3       53.51       53.95      2.43 o
   1  16   3       42.42       32.37      1.54 o
   2  16   3       37.99       40.42      1.47 o
   3  16   3       17.77       19.02      1.42 o
   4  16   3       69.78       65.91      2.05 o
   5  16   3        5.44        4.48      1.21 o
   6  16   3        0.95        1.03      2.04 o
   7  16   3        1.83        3.70      3.02 o
  -7  17   3        0.05        2.77      1.19 o
  -6  17   3        1.88        0.55      0.94 o
  -5  17   3        5.81        2.88      1.51 o
  -4  17   3        1.83        3.25      1.26 o
  -3  17   3        0.42        0.42      0.74 o
  -2  17   3       33.32       24.72      1.58 o
  -1  17   3        0.83        3.08      1.14 o
   0  17   3       24.46       21.87      2.19 o
   1  17   3       38.36       36.87      1.45 o
   2  17   3        5.19        6.02      1.14 o
   3  17   3        4.33        5.06      0.94 o
   4  17   3        7.81        8.97      1.08 o
   5  17   3       20.89       18.45      2.35 o
   6  17   3        0.35        1.78      2.22 o
  -7  18   3        2.24        3.67      1.33 o
  -6  18   3        2.79        1.20      1.03 o
  -5  18   3        0.10       -0.26      0.84 o
  -4  18   3        1.17        0.26      0.95 o
  -3  18   3        3.44        2.14      0.97 o
  -2  18   3        0.36        0.41      0.64 o
  -1  18   3       18.15       18.07      2.12 o
   0  18   3        9.09        8.77      1.51 o
   1  18   3       40.01       46.55      2.71 o
   2  18   3       12.04        9.88      1.14 o
   3  18   3       17.18       17.81      1.54 o
   4  18   3        1.05       -0.23      1.17 o
   5  18   3        1.04        0.39      1.61 o
   6  18   3        0.45       -2.52      2.74 o
  -6  19   3        5.63        3.78      1.38 o
  -5  19   3        8.33        4.03      2.68 o
  -4  19   3        1.78        0.06      0.71 o
  -3  19   3        4.91        4.79      2.40 o
  -2  19   3        1.31        1.73      1.12 o
  -1  19   3        7.91        5.91      1.18 o
   0  19   3        1.15        0.25      1.20 o
   1  19   3        4.36        2.33      1.02 o
   2  19   3        1.81        3.83      1.25 o
   3  19   3       27.04       29.55      1.51 o
   4  19   3       10.10        5.76      1.84 o
   5  19   3        0.55        0.82      2.06 o
  -5  20   3        4.52        3.31      2.50 o
  -4  20   3        2.30        1.63      1.70 o
  -3  20   3        0.18        0.63      1.26 o
  -2  20   3        2.57        1.88      1.05 o
  -1  20   3        1.91        2.70      1.74 o
   0  20   3        0.38        0.89      1.14 o
   1  20   3        1.58        0.43      0.92 o
   2  20   3        5.46        4.38      1.28 o
   3  20   3        2.37        3.10      1.28 o
   4  20   3        0.00        0.11      1.02 o
  -4  21   3        6.40        2.04      1.82 o
  -3  21   3        0.54        1.36      1.23 o
  -2  21   3        0.09        0.47      1.10 o
  -1  21   3        0.59        1.05      1.17 o
   0  21   3        2.89        1.58      1.49 o
   1  21   3        1.40        0.02      1.09 o
   2  21   3        0.88        1.29      1.03 o
   3  21   3        0.00        0.23      1.24 o
  -2  22   3        0.01        0.28      1.11 o
  -1  22   3        5.12        6.60      1.64 o
   0  22   3        4.65        2.92      1.62 o
   1  22   3       11.93       17.20      2.51 o
   2  22   3        1.68        2.37      1.20 o
 -10   0   4       80.69       71.34      6.18 o
  -8   0   4        3.36        3.29      2.22 o
  -6   0   4      372.28      366.48     11.04 o
  -4   0   4       30.41       41.51     19.08 o
  -2   0   4     2023.85     1934.34     20.90 o
   0   0   4      237.54      250.01      4.71 o
   2   0   4      321.91      305.18      3.45 o
   4   0   4      159.48      167.94      2.45 o
   6   0   4      381.52      367.24      4.47 o
   8   0   4       37.51       47.11      2.70 o
  10   0   4        0.05        0.16      1.24 o
 -11   1   4        1.60        1.05      2.01 o
 -10   1   4        5.68        2.67      1.98 o
  -9   1   4        3.82        3.17      1.98 o
  -8   1   4      141.82      145.67      3.72 o
  -7   1   4       39.14       36.33      3.06 o
  -6   1   4      473.07      461.61      5.21 o
  -5   1   4        1.76        4.42      1.10 o
  -4   1   4      591.72      656.05      5.85 o
  -3   1   4      208.61      232.30      2.77 o
  -2   1   4       62.00       72.57      1.38 o
  -1   1   4       43.13       36.27      1.08 o
   0   1   4      501.72      583.16      6.87 o
   1   1   4      188.29      186.19      1.76 o
   2   1   4      355.55      378.64      3.51 o
   3   1   4       27.40       21.60      0.56 o
   4   1   4       50.86       60.18      0.96 o
   5   1   4       88.80       96.12      1.43 o
   6   1   4       40.56       38.37      1.26 o
   7   1   4      188.54      205.39      2.54 o
   8   1   4       31.48       39.85      1.45 o
   9   1   4       11.03        9.68      1.20 o
  10   1   4       59.28       65.12      2.53 o
 -11   2   4        0.00        0.70      1.78 o
 -10   2   4       65.83       78.18      3.11 o
  -9   2   4        1.42        0.93      1.76 o
  -8   2   4        0.06        0.26      1.61 o
  -7   2   4       80.63       77.99      2.62 o
  -6   2   4      224.09      221.93      3.58 o
  -5   2   4       27.52       30.96      1.77 o
  -4   2   4      176.15      165.91      2.32 o
  -3   2   4      208.41      204.38      2.43 o
  -2   2   4        5.17        2.84      0.71 o
  -1   2   4       11.08       14.22      0.97 o
   0   2   4      628.77      572.90      6.33 o
   1   2   4      792.77      763.86      5.65 o
   2   2   4      346.39      363.65      2.50 o
   3   2   4      247.08      225.45      1.68 o
   4   2   4       59.80       75.59      1.12 o
   5   2   4        0.62        1.40      0.52 o
   6   2   4      126.20      116.53      1.86 o
   7   2   4        9.00        9.30      0.93 o
   8   2   4      133.31      134.56      2.15 o
   9   2   4       37.75       38.85      1.49 o
  10   2   4        0.53        2.60      1.20 o
 -11   3   4        4.56        2.33      2.01 o
 -10   3   4        1.00        1.86      2.10 o
  -9   3   4        1.95        1.43      1.47 o
  -8   3   4      180.17      173.50      3.45 o
  -7   3   4      104.43       96.18      2.79 o
  -6   3   4      329.02      328.19      6.25 o
  -5   3   4        0.38        0.63      0.89 o
  -4   3   4        0.08        2.35      0.89 o
  -3   3   4     1908.15     1997.36     15.79 o
  -2   3   4      162.92      142.11      1.92 o
  -1   3   4       28.72       22.23      1.28 o
   0   3   4      128.91      127.49      2.08 o
   1   3   4      384.51      388.25      2.90 o
   2   3   4       59.13       57.21      1.12 o
   3   3   4        9.95        9.82      0.62 o
   4   3   4      334.58      317.21      2.34 o
   5   3   4      240.94      239.80      2.23 o
   6   3   4       32.32       42.22      1.13 o
   7   3   4        1.04        1.24      0.94 o
   8   3   4       98.69       97.84      1.95 o
   9   3   4        9.76        9.49      1.14 o
  10   3   4        6.16        4.98      1.44 o
 -11   4   4        4.22        4.67      3.56 o
 -10   4   4       16.84       11.83      2.79 o
  -9   4   4        9.90       13.21      3.36 o
  -8   4   4        0.41        0.93      1.59 o
  -7   4   4       86.00       96.18      3.49 o
  -6   4   4       51.38       44.81      1.98 o
  -5   4   4        4.57        6.51      1.23 o
  -4   4   4       48.40       54.55      1.65 o
  -3   4   4      114.37      106.62      1.72 o
  -2   4   4      204.99      228.16      2.44 o
  -1   4   4       17.51       19.89      0.74 o
   0   4   4     1025.21     1154.24     12.61 o
   1   4   4      122.51      110.60      2.72 o
   2   4   4      957.24      976.98      9.39 o
   3   4   4      589.83      594.65      4.88 o
   4   4   4        1.34        4.28      0.37 o
   5   4   4       15.03       13.27      0.75 o
   6   4   4       29.41       30.47      1.06 o
   7   4   4       48.51       45.94      1.42 o
   8   4   4       21.86       25.11      1.46 o
   9   4   4       21.23       28.55      3.68 o
  10   4   4        9.81        6.28      1.72 o
 -10   5   4        3.46        3.32      1.98 o
  -9   5   4        0.26        0.45      1.43 o
  -8   5   4        5.51        5.52      1.55 o
  -7   5   4      295.62      281.54      4.32 o
  -6   5   4        7.60        4.10      1.36 o
  -5   5   4       33.03       29.03      1.59 o
  -4   5   4     1174.95     1202.91     10.61 o
  -3   5   4      673.32      663.11      5.79 o
  -2   5   4      418.76      369.05      3.55 o
  -1   5   4       74.89       56.01      1.32 o
   0   5   4       50.87       66.08      1.59 o
   1   5   4       57.95       57.28      1.22 o
   2   5   4      780.37      804.39      9.54 o
   3   5   4       86.41       81.09      1.13 o
   4   5   4       29.90       36.67      0.64 o
   5   5   4       92.77       80.37      1.27 o
   6   5   4       11.79        9.45      0.91 o
   7   5   4      101.25      110.37      1.72 o
   8   5   4        6.97        4.84      0.91 o
   9   5   4        3.15        1.35      1.05 o
 -10   6   4        0.10       -0.04      1.23 o
  -9   6   4        0.90        0.37      1.28 o
  -8   6   4       35.59       31.75      2.75 o
  -7   6   4        0.00        0.25      1.16 o
  -6   6   4      111.69      120.66      2.77 o
  -5   6   4       75.39       74.59      1.82 o
  -4   6   4        8.79       14.27      1.27 o
  -3   6   4      212.03      197.42      2.45 o
  -2   6   4        9.72       14.40      0.79 o
  -1   6   4      853.48      847.08      6.76 o
   0   6   4       83.24       64.04      1.13 o
   1   6   4     1075.19     1168.60      8.58 o
   2   6   4      106.10       95.79      1.84 o
   3   6   4        0.03        0.36      0.41 o
   4   6   4      384.67      399.90      3.70 o
   5   6   4       62.31       61.56      1.09 o
   6   6   4      242.58      220.40      2.23 o
   7   6   4       11.90       10.02      0.81 o
   8   6   4       34.28       32.71      2.30 o
   9   6   4        1.17        1.02      0.85 o
 -10   7   4       15.07       15.53      2.68 o
  -9   7   4        3.52        3.73      1.99 o
  -8   7   4        7.77        5.61      1.57 o
  -7   7   4       21.57       26.06      1.94 o
  -6   7   4       55.59       62.91      2.13 o
  -5   7   4       28.40       25.12      1.36 o
  -4   7   4      212.99      223.21      3.16 o
  -3   7   4        0.31        0.36      0.68 o
  -2   7   4      266.51      283.09      2.77 o
  -1   7   4       10.53       17.36      0.71 o
   0   7   4        4.34        3.91      0.48 o
   1   7   4        0.27        0.05      0.22 o
   2   7   4      206.07      240.10      2.45 o
   3   7   4      150.46      170.51      2.39 o
   4   7   4      285.83      274.38      4.25 o
   5   7   4       53.75       47.28      0.87 o
   6   7   4       89.61       92.41      1.28 o
   7   7   4       20.21       21.71      1.10 o
   8   7   4       15.05       12.48      1.05 o
   9   7   4        2.03        1.84      1.39 o
 -10   8   4       12.35       12.21      2.56 o
  -9   8   4        0.12        0.88      1.26 o
  -8   8   4      111.94      110.67      7.74 o
  -7   8   4       14.40       13.08      2.53 o
  -6   8   4       12.41       13.21      1.75 o
  -5   8   4       36.11       33.48      1.58 o
  -4   8   4      171.31      194.34      2.86 o
  -3   8   4      123.23      121.68      1.67 o
  -2   8   4      357.43      323.47      2.79 o
  -1   8   4      255.60      286.30      3.09 o
   0   8   4       36.42       26.91      1.01 o
   1   8   4       48.60       53.63      1.36 o
   2   8   4       24.44       27.36      0.73 o
   3   8   4       23.83       23.75      1.07 o
   4   8   4      101.25      101.36      2.66 o
   5   8   4        1.77        1.34      0.25 o
   6   8   4       59.33       62.47      1.14 o
   7   8   4        0.10       -0.64      0.64 o
   8   8   4        5.55        3.95      1.22 o
   9   8   4        8.59       10.61      2.15 o
 -10   9   4        8.63        5.24      2.29 o
  -9   9   4        4.62        3.12      1.57 o
  -8   9   4        1.80        1.14      1.21 o
  -7   9   4        2.25        4.03      1.33 o
  -6   9   4        9.48        9.56      1.17 o
  -5   9   4      188.48      187.95      2.56 o
  -4   9   4       13.81       14.84      1.09 o
  -3   9   4       12.93       13.94      0.92 o
  -2   9   4       11.66        8.89      0.73 o
  -1   9   4        6.92        5.08      0.62 o
   0   9   4       14.58       17.53      2.27 o
   1   9   4        0.14        1.21      1.04 o
   2   9   4        4.75        6.46      0.49 o
   3   9   4       14.61       13.35      0.71 o
   4   9   4      346.30      334.23      3.28 o
   5   9   4      167.82      145.87      1.93 o
   6   9   4      171.54      167.95      1.81 o
   7   9   4        0.60        0.02      0.37 o
   8   9   4       15.97       14.20      2.35 o
   9   9   4        0.13       -0.30      1.13 o
 -10  10   4       22.18       24.24      6.46 o
  -9  10   4        0.74        0.90      1.26 o
  -8  10   4       22.06       30.05      7.18 o
  -7  10   4        1.72        2.78      1.14 o
  -6  10   4        4.43        4.92      1.10 o
  -5  10   4       24.00       22.43      1.34 o
  -4  10   4      137.16      129.11      1.87 o
  -3  10   4       15.35       15.50      0.79 o
  -2  10   4       78.44       79.65      1.15 o
  -1  10   4        0.49        0.23      0.22 o
   0  10   4      413.47      466.77      5.11 o
   1  10   4        9.42       10.18      1.73 o
   2  10   4      164.70      171.82      2.98 o
   3  10   4      343.74      321.19      3.54 o
   4  10   4      183.08      175.68      2.86 o
   5  10   4       74.97       72.17      1.55 o
   6  10   4        1.52        0.68      0.40 o
   7  10   4        6.52        7.42      1.22 o
   8  10   4        2.32        3.37      1.13 o
   9  10   4       23.08       28.52      3.25 o
  -9  11   4        2.93        2.24      1.45 o
  -8  11   4        2.95        2.82      1.96 o
  -7  11   4       37.44       42.63      1.83 o
  -6  11   4        1.33        2.46      0.96 o
  -5  11   4      111.81      117.96      2.05 o
  -4  11   4      173.18      182.60      2.37 o
  -3  11   4       50.67       49.58      1.23 o
  -2  11   4        0.20        0.67      0.38 o
  -1  11   4       37.63       37.67      1.72 o
   0  11   4        2.58        7.46      0.86 o
   1  11   4       50.37       51.72      1.91 o
   2  11   4        1.64        3.01      1.46 o
   3  11   4       10.59       11.73      0.88 o
   4  11   4       38.11       34.44      2.01 o
   5  11   4        0.06        0.36      0.58 o
   6  11   4       92.79       87.56      2.20 o
   7  11   4        6.09        9.12      1.24 o
   8  11   4        2.18        3.57      1.15 o
  -9  12   4        1.03        0.73      1.31 o
  -8  12   4        2.35        1.70      1.38 o
  -7  12   4       42.41       45.88      1.85 o
  -6  12   4        0.16        1.13      0.88 o
  -5  12   4       74.74       76.17      1.65 o
  -4  12   4       28.44       30.23      1.23 o
  -3  12   4      202.56      188.31      2.00 o
  -2  12   4        4.21        5.52      0.49 o
  -1  12   4        0.77        0.59      1.02 o
   0  12   4        7.59       12.12      1.05 o
   1  12   4       16.04       11.70      1.64 o
   2  12   4      145.28      157.78      7.59 o
   3  12   4        2.88        3.53      1.62 o
   4  12   4      622.33      641.91      6.37 o
   5  12   4        1.69        1.84      0.60 o
   6  12   4        4.41        5.27      0.83 o
   7  12   4        0.75        1.48      1.04 o
   8  12   4        2.08        1.49      1.21 o
  -9  13   4        0.35        0.28      1.36 o
  -8  13   4        0.12        1.10      1.48 o
  -7  13   4        0.08        1.79      1.25 o
  -6  13   4       23.70       24.99      1.49 o
  -5  13   4       37.16       36.64      1.31 o
  -4  13   4      159.13      154.64      2.38 o
  -3  13   4       60.40       56.71      1.18 o
  -2  13   4       11.34       11.04      0.63 o
  -1  13   4       26.39       25.18      1.67 o
   0  13   4        1.80        0.29      0.78 o
   1  13   4       46.30       43.64      1.96 o
   2  13   4       21.59       21.66      1.84 o
   3  13   4       91.37       92.72      2.83 o
   4  13   4       24.42       20.97      1.54 o
   5  13   4       10.69        8.97      0.71 o
   6  13   4        0.14       -0.34      0.75 o
   7  13   4       11.79       10.37      1.11 o
   8  13   4        0.04        0.68      2.26 o
  -8  14   4        0.00        1.45      1.27 o
  -7  14   4       27.09       34.91      2.85 o
  -6  14   4        0.39        0.34      0.88 o
  -5  14   4       10.45       11.52      1.03 o
  -4  14   4        0.01       -0.03      0.60 o
  -3  14   4      181.93      189.26      2.08 o
  -2  14   4        3.27        3.51      0.60 o
  -1  14   4        1.54        0.38      0.92 o
   0  14   4       17.55       23.49      1.40 o
   1  14   4      132.41      132.84      3.69 o
   2  14   4       54.99       60.58      4.12 o
   3  14   4       98.98       96.57      4.94 o
   4  14   4        5.28        4.80      1.93 o
   5  14   4       43.58       49.84      2.91 o
   6  14   4        3.70        7.61      2.46 o
   7  14   4        6.37        2.93      2.44 o
  -8  15   4        4.04        1.93      1.39 o
  -7  15   4        0.91        0.30      0.88 o
  -6  15   4        3.73        2.22      0.99 o
  -5  15   4        0.15       -0.15      0.66 o
  -4  15   4        7.32        4.69      0.86 o
  -3  15   4      198.24      207.77      4.41 o
  -2  15   4        5.13        4.15      0.41 o
  -1  15   4       12.67       15.71      2.27 o
   0  15   4       21.44       24.23      1.38 o
   1  15   4        3.80        6.06      1.46 o
   2  15   4        0.14       -0.79      1.23 o
   3  15   4       53.32       57.71      2.21 o
   4  15   4       45.00       43.95      3.23 o
   5  15   4        0.62        1.78      1.66 o
   6  15   4        6.34        4.97      2.44 o
   7  15   4       11.72       12.61      3.09 o
  -7  16   4        1.95        2.31      1.33 o
  -6  16   4        0.81        0.06      0.66 o
  -5  16   4        0.06        0.15      0.61 o
  -4  16   4        0.03       -0.30      0.68 o
  -3  16   4       29.60       31.02      1.91 o
  -2  16   4        1.15        1.84      1.78 o
  -1  16   4        0.41        1.92      1.13 o
   0  16   4       30.59       30.84      1.91 o
   1  16   4       23.43       22.56      1.86 o
   2  16   4       39.91       34.96      2.38 o
   3  16   4        0.22        2.36      1.64 o
   4  16   4        8.28        9.18      1.99 o
   5  16   4        1.11        1.02      1.67 o
   6  16   4        2.70       -0.12      1.86 o
  -7  17   4        5.37        0.60      1.19 o
  -6  17   4        0.00        0.02      0.67 o
  -5  17   4        2.89        1.95      0.93 o
  -4  17   4        0.01        0.00      0.50 o
  -3  17   4        3.66        3.02      0.74 o
  -2  17   4       92.53      108.21      2.86 o
  -1  17   4       64.38       72.47      1.96 o
   0  17   4        3.16        2.63      1.52 o
   1  17   4        1.71        2.36      1.78 o
   2  17   4        5.21        5.76      1.72 o
   3  17   4       14.74       16.73      5.40 o
   4  17   4        8.98        9.09      2.41 o
   5  17   4       15.16       15.87      3.19 o
   6  17   4        0.22        1.98      2.93 o
  -6  18   4        0.24       -0.02      0.83 o
  -5  18   4        0.04        0.16      0.69 o
  -4  18   4        5.42        5.44      1.24 o
  -3  18   4        0.49        0.52      1.47 o
  -2  18   4        0.04        0.92      1.21 o
  -1  18   4        2.61        3.84      1.41 o
   0  18   4       13.25       11.74      1.95 o
   1  18   4       15.69       18.16      2.09 o
   2  18   4        3.69        3.43      1.54 o
   3  18   4       46.19       64.48      3.18 o
   4  18   4        1.53        1.46      1.68 o
   5  18   4        1.25        2.23      2.28 o
  -5  19   4        4.54        0.16      1.33 o
  -4  19   4        3.90        0.55      1.76 o
  -3  19   4       11.61       10.28      1.77 o
  -2  19   4        0.71        1.36      1.16 o
  -1  19   4        6.13        5.52      1.21 o
   0  19   4        0.84        1.25      1.31 o
   1  19   4        0.13        1.14      1.35 o
   2  19   4       11.26       12.81      4.86 o
   3  19   4       21.24       20.44      6.46 o
   4  19   4        3.05        2.18      2.00 o
  -5  20   4        1.64        1.45      2.52 o
  -4  20   4        0.83        2.43      1.90 o
  -3  20   4        0.83        1.19      1.39 o
  -2  20   4        1.58        2.11      1.32 o
  -1  20   4        0.66        1.09      1.38 o
   0  20   4        2.74        2.92      2.05 o
   1  20   4        2.35        1.29      1.43 o
   2  20   4        5.58        5.77      2.51 o
   3  20   4        9.84        6.81      3.02 o
  -3  21   4        0.44        0.87      1.35 o
  -2  21   4        1.29        0.44      1.23 o
  -1  21   4        5.42        4.80      1.77 o
   0  21   4        1.65        1.61      1.45 o
   1  21   4        0.16        0.11      1.55 o
   2  21   4       17.65       15.82      4.72 o
 -11   0   5        0.07        0.02      1.92 o
  -9   0   5        3.20       -1.14      2.13 o
  -7   0   5      375.92      388.95     15.81 o
  -5   0   5        1.75        1.02      1.41 o
  -3   0   5     1299.99     1347.03     15.66 o
  -1   0   5       11.89       13.55      1.30 o
   1   0   5      328.09      385.59      3.72 o
   3   0   5        0.03        1.36      0.87 o
   5   0   5      964.48      941.45     15.50 o
   7   0   5      259.48      267.15      7.73 o
   9   0   5       92.65       90.08      3.32 o
 -11   1   5        6.05        5.17      2.71 o
 -10   1   5        2.45        3.01      2.29 o
  -9   1   5       25.03       16.82      6.62 o
  -8   1   5       22.40       24.52      2.54 o
  -7   1   5       54.93       59.20      2.54 o
  -6   1   5        8.62        8.72      1.59 o
  -5   1   5        1.05        1.30      1.12 o
  -4   1   5       83.00       89.57      2.08 o
  -3   1   5      305.22      310.03      3.51 o
  -2   1   5        5.29        5.89      0.85 o
  -1   1   5      571.72      511.98      5.15 o
   0   1   5     1621.31     1682.64     18.49 o
   1   1   5       86.59       79.61      1.16 o
   2   1   5      284.44      254.12      2.30 o
   3   1   5       10.23       11.11      0.59 o
   4   1   5      129.22      125.47      1.66 o
   5   1   5      286.32      277.13      3.75 o
   6   1   5       52.10       55.92      1.29 o
   7   1   5       69.11       64.36      1.55 o
   8   1   5        0.25        0.20      0.77 o
   9   1   5       91.04      102.95      2.26 o
 -10   2   5        2.88        1.55      1.96 o
  -9   2   5        0.00        0.46      1.39 o
  -8   2   5       42.25       45.92      2.64 o
  -7   2   5        0.03        0.66      1.23 o
  -6   2   5        7.58        9.84      1.49 o
  -5   2   5        9.95        8.59      1.74 o
  -4   2   5        2.68        5.68      1.09 o
  -3   2   5       80.63       98.88      1.78 o
  -2   2   5        3.41        8.78      1.51 o
  -1   2   5      357.95      354.89      3.43 o
   0   2   5       17.17       22.29      1.41 o
   1   2   5     1577.36     1630.16     11.10 o
   2   2   5      104.45      110.25      1.31 o
   3   2   5       41.37       35.20      1.14 o
   4   2   5       50.20       47.10      1.02 o
   5   2   5      151.17      146.81      1.80 o
   6   2   5      163.39      150.57      2.11 o
   7   2   5       90.24       88.01      1.71 o
   8   2   5        7.35        4.99      0.95 o
   9   2   5       33.90       37.76      2.23 o
 -10   3   5        5.00        2.07      1.99 o
  -9   3   5       12.72        6.85      3.33 o
  -8   3   5       59.56       66.52      2.79 o
  -7   3   5       59.97       51.98      2.25 o
  -6   3   5        1.90        1.71      1.28 o
  -5   3   5      109.93       99.41      2.18 o
  -4   3   5       30.13       35.03      1.54 o
  -3   3   5      263.75      297.00      3.55 o
  -2   3   5       27.18       23.23      1.24 o
  -1   3   5      466.37      410.46      3.81 o
   0   3   5      862.45      859.15      9.73 o
   1   3   5       39.23       37.73      0.98 o
   2   3   5      963.80      981.95      7.51 o
   3   3   5      129.11      139.43      2.26 o
   4   3   5       49.39       50.49      1.59 o
   5   3   5        0.14        0.29      0.43 o
   6   3   5       72.80       71.18      1.54 o
   7   3   5      206.35      183.92      4.09 o
   8   3   5        5.95        6.73      0.98 o
   9   3   5       24.18       26.19      2.35 o
 -10   4   5        0.19       -1.05      1.68 o
  -9   4   5        7.81        4.38      2.94 o
  -8   4   5        0.05        0.47      1.28 o
  -7   4   5      148.29      147.52      3.39 o
  -6   4   5       23.80       31.65      1.79 o
  -5   4   5       12.64       13.47      1.59 o
  -4   4   5       41.48       37.24      2.06 o
  -3   4   5      156.16      164.67      2.27 o
  -2   4   5       54.41       55.98      1.26 o
  -1   4   5      142.90      147.70      1.93 o
   0   4   5     2420.55     2536.62     23.36 o
   1   4   5      427.00      448.34      3.21 o
   2   4   5       47.87       54.21      1.47 o
   3   4   5       48.22       47.14      1.31 o
   4   4   5       77.44       84.15      1.80 o
   5   4   5       34.99       33.32      1.12 o
   6   4   5      219.20      208.02      2.75 o
   7   4   5        3.21        3.68      0.91 o
   8   4   5       16.96       13.41      1.10 o
   9   4   5        8.34       16.49      2.70 o
 -10   5   5        0.14        0.64      1.60 o
  -9   5   5        4.35        2.36      1.62 o
  -8   5   5       36.95       31.14      5.34 o
  -7   5   5       34.45       36.22      2.45 o
  -6   5   5       25.90       26.46      2.14 o
  -5   5   5        4.33        2.18      1.28 o
  -4   5   5       40.72       38.40      1.54 o
  -3   5   5      277.68      313.40      3.49 o
  -2   5   5       19.29       16.93      1.13 o
  -1   5   5        0.05        1.43      0.72 o
   0   5   5       54.07       73.18      1.80 o
   1   5   5       59.00       68.26      1.04 o
   2   5   5      865.10      887.25      7.95 o
   3   5   5      140.71      132.20      2.07 o
   4   5   5       70.35       63.08      1.60 o
   5   5   5      254.17      229.44      7.37 o
   6   5   5       40.19       36.04      1.25 o
   7   5   5       21.24       16.60      1.49 o
   8   5   5       18.90       14.29      1.25 o
   9   5   5       19.39       12.33      4.70 o
 -10   6   5        3.54        3.70      2.11 o
  -9   6   5       11.31        5.65      2.56 o
  -8   6   5        3.62        2.08      1.56 o
  -7   6   5        0.00       -0.29      1.12 o
  -6   6   5       50.58       47.76      2.07 o
  -5   6   5       11.79       11.73      1.28 o
  -4   6   5       86.74       94.22      1.99 o
  -3   6   5      306.83      306.11      3.48 o
  -2   6   5      159.45      147.32      1.96 o
  -1   6   5      127.51      148.67      2.24 o
   0   6   5     1226.26     1372.31     12.83 o
   1   6   5       13.76       15.74      0.62 o
   2   6   5       26.22       36.47      1.47 o
   3   6   5      173.10      169.24      2.54 o
   4   6   5      131.12      143.90      2.19 o
   5   6   5       64.34       61.58      1.80 o
   6   6   5       23.79       21.33      1.32 o
   7   6   5        2.04        1.93      0.50 o
   8   6   5        0.08       -0.13      0.99 o
   9   6   5       27.42       37.09      2.23 o
 -10   7   5        1.60        0.14      1.42 o
  -9   7   5        2.52        0.13      1.21 o
  -8   7   5        7.83        8.73      2.00 o
  -7   7   5        1.26        1.89      1.45 o
  -6   7   5      162.18      175.04      3.18 o
  -5   7   5        4.21        4.31      1.11 o
  -4   7   5       34.63       32.61      1.44 o
  -3   7   5      652.78      624.39      5.83 o
  -2   7   5      151.16      134.50      1.93 o
  -1   7   5       58.84       71.72      1.24 o
   0   7   5      169.39      150.87      1.74 o
   1   7   5      165.74      158.16      1.73 o
   2   7   5       19.36       23.13      0.71 o
   3   7   5       76.02       66.95      1.39 o
   4   7   5        1.44        1.70      0.94 o
   5   7   5      229.38      212.25      2.56 o
   6   7   5        0.08       -0.44      0.93 o
   7   7   5       28.33       32.30      1.46 o
   8   7   5        0.24        0.65      1.08 o
   9   7   5        0.10        2.18      1.51 o
 -10   8   5        3.62        2.00      1.62 o
  -9   8   5        5.93        2.62      2.34 o
  -8   8   5        2.43        0.86      1.45 o
  -7   8   5        1.00        1.14      1.20 o
  -6   8   5       10.89       12.04      1.91 o
  -5   8   5       18.34       22.87      1.56 o
  -4   8   5        7.02        5.83      1.22 o
  -3   8   5        6.40        5.11      0.88 o
  -2   8   5      278.93      289.34      2.68 o
  -1   8   5      188.68      184.81      1.80 o
   0   8   5      368.45      350.07      2.59 o
   1   8   5        5.01        4.64      0.49 o
   2   8   5        3.23        4.70      0.48 o
   3   8   5        0.10       -0.29      0.76 o
   4   8   5      111.47      110.91      2.72 o
   5   8   5        8.26        5.29      0.88 o
   6   8   5        5.01        5.02      1.06 o
   7   8   5        5.68        5.46      1.32 o
   8   8   5       35.38       37.00      1.88 o
   9   8   5       19.10       23.09      4.14 o
 -10   9   5        0.06        0.76      1.69 o
  -9   9   5       11.49        7.23      3.37 o
  -8   9   5        0.57        0.23      1.16 o
  -7   9   5        6.67        5.76      1.39 o
  -6   9   5       27.27       32.00      1.67 o
  -5   9   5       35.25       36.00      3.10 o
  -4   9   5      120.13      124.52      2.49 o
  -3   9   5      845.27      886.81      7.28 o
  -2   9   5       24.10       24.84      1.06 o
  -1   9   5        0.00        0.39      0.32 o
   0   9   5       49.30       54.92      1.83 o
   1   9   5       69.74       64.79      1.92 o
   2   9   5       23.14       22.81      0.78 o
   3   9   5      610.44      608.86      8.27 o
   4   9   5       36.01       35.12      1.22 o
   5   9   5        1.66        2.86      0.70 o
   6   9   5        1.89        1.68      1.20 o
   7   9   5        2.06        2.30      1.06 o
   8   9   5        3.25        1.90      1.29 o
  -9  10   5        0.01        0.39      1.47 o
  -8  10   5        2.84        1.94      1.36 o
  -7  10   5       23.22       26.26      2.18 o
  -6  10   5        4.90        4.89      1.16 o
  -5  10   5        1.40        2.10      0.87 o
  -4  10   5       26.60       29.71      2.08 o
  -3  10   5      234.83      227.33      2.42 o
  -2  10   5        0.01        0.36      0.36 o
  -1  10   5       19.39       17.05      0.87 o
   0  10   5        6.14        7.07      0.72 o
   1  10   5        8.56        7.80      1.55 o
   2  10   5      105.30      108.03      2.67 o
   3  10   5       38.54       39.02      1.62 o
   4  10   5       92.06      100.27      1.80 o
   5  10   5       38.27       34.76      1.49 o
   6  10   5        0.05        0.67      1.01 o
   7  10   5       49.88       50.16      1.69 o
   8  10   5       28.64       30.25      5.93 o
  -9  11   5        7.89        3.71      2.14 o
  -8  11   5        0.01       -0.61      1.22 o
  -7  11   5       22.81       23.02      1.76 o
  -6  11   5        1.66        0.91      0.90 o
  -5  11   5        9.34        8.92      1.17 o
  -4  11   5        7.25        7.74      1.03 o
  -3  11   5       29.27       37.50      1.13 o
  -2  11   5        0.87        0.78      0.51 o
  -1  11   5       10.02       11.66      1.17 o
   0  11   5       36.42       35.43      1.25 o
   1  11   5      274.24      263.16      4.84 o
   2  11   5        5.14        4.69      1.50 o
   3  11   5      106.55       95.32      2.99 o
   4  11   5      106.41      103.63      2.14 o
   5  11   5        5.25        7.06      0.98 o
   6  11   5       45.71       48.17      2.22 o
   7  11   5        5.64        4.06      1.26 o
   8  11   5        7.82        4.63      1.72 o
  -9  12   5        1.34        2.54      1.66 o
  -8  12   5        5.25        2.65      1.33 o
  -7  12   5        1.53       -0.32      1.18 o
  -6  12   5        5.89        5.47      1.19 o
  -5  12   5        3.96        6.76      1.02 o
  -4  12   5        7.44        7.35      0.90 o
  -3  12   5        5.40        7.27      0.84 o
  -2  12   5       38.11       37.30      1.05 o
  -1  12   5        1.25        0.85      0.81 o
   0  12   5      241.20      221.50      3.96 o
   1  12   5        0.43        1.55      1.30 o
   2  12   5      217.34      224.38      4.31 o
   3  12   5      157.29      173.56      4.44 o
   4  12   5       84.27       77.29      2.01 o
   5  12   5        9.69        7.05      1.24 o
   6  12   5        2.85        1.17      1.04 o
   7  12   5       15.62       14.44      1.44 o
  -8  13   5        3.09        2.96      1.71 o
  -7  13   5       15.58       13.31      3.55 o
  -6  13   5        0.56        0.45      0.93 o
  -5  13   5       17.14       16.31      1.16 o
  -4  13   5      105.70      113.28      1.93 o
  -3  13   5       24.08       22.41      1.22 o
  -2  13   5        8.53       11.85      0.48 o
  -1  13   5       47.05       54.16      2.08 o
   0  13   5       17.27       15.53      1.85 o
   1  13   5       30.13       27.53      1.94 o
   2  13   5       99.33       95.30      3.58 o
   3  13   5        7.32        7.69      1.78 o
   4  13   5        0.03       -0.04      1.10 o
   5  13   5        3.97        6.55      2.40 o
   6  13   5       29.93       31.21      3.72 o
   7  13   5        5.37        5.16      3.17 o
  -8  14   5       10.47        9.36      3.30 o
  -7  14   5        3.68        2.26      1.51 o
  -6  14   5        0.04       -0.03      0.82 o
  -5  14   5        4.88        4.02      1.05 o
  -4  14   5       18.33       16.52      1.21 o
  -3  14   5        2.24        2.00      0.76 o
  -2  14   5        0.34       -0.45      1.56 o
  -1  14   5       13.83       15.60      2.16 o
   0  14   5      302.01      289.85      5.50 o
   1  14   5        1.66        3.54      1.67 o
   2  14   5       36.60       36.15      2.46 o
   3  14   5        5.95        6.11      1.75 o
   4  14   5        0.45        1.84      1.59 o
   5  14   5        7.91        9.93      3.29 o
   6  14   5        1.82        3.40      2.40 o
   7  14   5        0.55        0.62      2.21 o
  -8  15   5        6.46        5.49      2.41 o
  -7  15   5        0.65        1.01      1.32 o
  -6  15   5        1.00        0.40      0.97 o
  -5  15   5        4.68        3.42      1.22 o
  -4  15   5        2.35        1.98      0.73 o
  -3  15   5      141.10      137.24      3.85 o
  -2  15   5        6.79        7.39      1.72 o
  -1  15   5       50.22       51.65      2.60 o
   0  15   5       68.29       64.52      1.83 o
   1  15   5        0.54        1.82      1.39 o
   2  15   5       37.19       34.40      2.95 o
   3  15   5        4.01        5.57      1.97 o
   4  15   5       26.03       32.82      3.83 o
   5  15   5        4.59        4.87      2.23 o
   6  15   5       16.48       11.80      3.17 o
  -7  16   5        1.00       -0.18      0.99 o
  -6  16   5        0.12        0.13      0.81 o
  -5  16   5        0.01       -0.20      0.69 o
  -4  16   5        0.00        0.33      0.62 o
  -3  16   5       11.30       10.14      0.75 o
  -2  16   5        1.35        1.05      1.14 o
  -1  16   5        1.71        2.16      1.11 o
   0  16   5       31.34       33.00      2.42 o
   1  16   5        1.85        1.80      1.43 o
   2  16   5        2.73        3.57      1.60 o
   3  16   5        4.20        3.60      1.97 o
   4  16   5       23.86       31.54      2.55 o
   5  16   5       27.49       25.90      6.70 o
   6  16   5        5.23        1.99      4.18 o
  -6  17   5        2.46        0.52      0.89 o
  -5  17   5        0.32       -0.42      0.82 o
  -4  17   5       42.20       49.40      3.11 o
  -3  17   5        0.84       -0.71      1.25 o
  -2  17   5        7.97        7.03      1.63 o
  -1  17   5        4.99        5.90      1.17 o
   0  17   5       18.98       19.19      2.21 o
   1  17   5        4.81        3.81      1.78 o
   2  17   5        9.63        5.21      2.68 o
   3  17   5       21.80       25.79      2.37 o
   4  17   5        3.33        1.69      1.98 o
   5  17   5       24.13       24.60      3.12 o
  -6  18   5        1.12        0.02      1.24 o
  -5  18   5        0.09        0.57      1.45 o
  -4  18   5        2.14        3.11      1.96 o
  -3  18   5        0.20        2.52      1.78 o
  -2  18   5        0.10        1.07      1.72 o
  -1  18   5        5.66        5.59      1.32 o
   0  18   5        3.74        2.37      1.64 o
   1  18   5        2.01        0.47      1.76 o
   2  18   5       15.59       14.89      5.29 o
   3  18   5        6.44        6.76      2.80 o
   4  18   5       12.47        7.18      2.83 o
  -5  19   5        1.34       -0.77      1.85 o
  -4  19   5       15.42       19.45      2.39 o
  -3  19   5       20.77       19.76      2.36 o
  -2  19   5        2.91        3.99      1.55 o
  -1  19   5        1.63        1.17      1.25 o
   0  19   5        8.31        7.49      3.59 o
   1  19   5        0.34        1.68      1.60 o
   2  19   5        0.21        2.61      2.03 o
   3  19   5        0.53       -1.11      1.72 o
   4  19   5        3.89        2.94      3.37 o
  -4  20   5        2.71        2.89      1.77 o
  -3  20   5        0.24       -0.42      1.69 o
  -2  20   5        0.96        0.80      1.14 o
  -1  20   5        0.16        1.57      1.53 o
   0  20   5        0.42       -0.16      1.50 o
   1  20   5        7.58        3.59      1.78 o
   2  20   5        6.92        8.90      4.80 o
  -2  21   5        0.16        0.71      1.66 o
  -1  21   5        3.41       10.35      2.54 o
   0  21   5        0.19       -0.59      1.83 o
 -10   0   6       57.41       60.33      4.50 o
  -8   0   6        0.53        0.20      2.07 o
  -6   0   6       74.71       78.07      3.93 o
  -4   0   6       88.33      114.00      3.15 o
  -2   0   6      126.83      143.12      2.97 o
   0   0   6      168.63      177.95      4.49 o
   2   0   6      247.65      265.49      3.67 o
   4   0   6      240.68      235.46      5.80 o
   6   0   6       36.97       32.97      3.47 o
   8   0   6      170.65      167.48      4.89 o
 -10   1   6        8.25        5.83      3.02 o
  -9   1   6        0.95        1.63      1.76 o
  -8   1   6        7.20        8.26      2.21 o
  -7   1   6       24.52       23.67      2.14 o
  -6   1   6        6.58       10.24      1.71 o
  -5   1   6        7.49       13.73      1.61 o
  -4   1   6      160.42      155.04      2.73 o
  -3   1   6        0.11        0.99      0.98 o
  -2   1   6       79.49       77.84      1.79 o
  -1   1   6       75.56       73.63      2.47 o
   0   1   6       11.64        7.22      1.49 o
   1   1   6      175.56      177.72      2.02 o
   2   1   6      199.21      200.15      1.90 o
   3   1   6        2.70        2.69      0.77 o
   4   1   6        1.71        1.76      0.84 o
   5   1   6       26.45       29.12      1.64 o
   6   1   6        0.01        1.00      0.66 o
   7   1   6        5.46        6.41      0.85 o
   8   1   6        7.85        8.07      1.50 o
   9   1   6        1.26        1.97      1.33 o
 -10   2   6       35.87       44.09      3.77 o
  -9   2   6        5.93        2.19      1.69 o
  -8   2   6        8.01        5.64      1.94 o
  -7   2   6        3.62        4.58      1.90 o
  -6   2   6       11.74       13.13      2.41 o
  -5   2   6        4.09        3.34      1.21 o
  -4   2   6      120.52      125.43      2.33 o
  -3   2   6        5.43        6.69      1.47 o
  -2   2   6       22.24       23.79      1.41 o
  -1   2   6       64.97       81.71      1.67 o
   0   2   6       88.68       76.04      4.51 o
   1   2   6        1.17        0.71      0.49 o
   2   2   6      147.85      135.57      1.33 o
   3   2   6       45.82       47.94      1.45 o
   4   2   6        0.01       -0.69      0.86 o
   5   2   6      222.68      213.86      4.22 o
   6   2   6        3.86        2.39      0.90 o
   7   2   6       81.58       90.29      4.08 o
   8   2   6        1.87        1.43      0.89 o
   9   2   6        0.34        1.15      1.34 o
 -10   3   6        1.24        5.12      2.58 o
  -9   3   6        7.52        5.82      2.65 o
  -8   3   6       12.25        7.34      3.16 o
  -7   3   6       44.65       51.85      2.66 o
  -6   3   6       98.26       91.99      3.35 o
  -5   3   6        3.72        4.62      1.35 o
  -4   3   6        6.52        5.73      1.29 o
  -3   3   6       46.90       39.03      1.44 o
  -2   3   6      223.41      224.94      2.83 o
  -1   3   6       25.15       29.10      1.51 o
   0   3   6      216.10      243.35      3.45 o
   1   3   6      461.40      463.41      4.28 o
   2   3   6        0.85        1.40      0.43 o
   3   3   6        5.21        8.52      0.95 o
   4   3   6       41.68       43.35      1.46 o
   5   3   6      221.58      215.30      6.57 o
   6   3   6        1.26        2.16      0.57 o
   7   3   6        7.02        6.55      0.78 o
   8   3   6       74.98       85.64      5.32 o
   9   3   6        4.19        5.20      1.53 o
 -10   4   6        2.97        2.25      2.13 o
  -9   4   6       21.48       28.57      2.55 o
  -8   4   6        6.79        4.97      2.25 o
  -7   4   6      340.25      339.95      5.01 o
  -6   4   6       65.47       76.72      2.38 o
  -5   4   6        7.18        8.46      1.35 o
  -4   4   6       39.09       31.51      1.67 o
  -3   4   6        1.80        2.75      0.93 o
  -2   4   6        3.48        6.89      0.93 o
  -1   4   6      211.23      225.93      3.11 o
   0   4   6      172.13      179.77      2.58 o
   1   4   6       13.03       14.38      0.60 o
   2   4   6       37.42       38.74      1.34 o
   3   4   6       41.66       42.54      1.53 o
   4   4   6       64.71       62.09      1.45 o
   5   4   6      434.21      414.21      6.81 o
   6   4   6        0.02        1.09      1.12 o
   7   4   6       41.19       39.81      2.11 o
   8   4   6       71.37       71.47      3.42 o
 -10   5   6        2.61        1.61      1.82 o
  -9   5   6       24.31       30.44      2.38 o
  -8   5   6        1.18        1.60      1.62 o
  -7   5   6       18.73       15.20      2.27 o
  -6   5   6      189.02      198.00      3.95 o
  -5   5   6        0.43       -0.18      1.04 o
  -4   5   6        1.02        1.45      0.98 o
  -3   5   6        0.21        0.00      0.75 o
  -2   5   6        0.23       -0.35      0.64 o
  -1   5   6        2.33        1.56      0.86 o
   0   5   6        1.44        3.56      0.94 o
   1   5   6       21.27       20.47      0.63 o
   2   5   6        5.62        3.06      0.75 o
   3   5   6       41.30       37.15      1.35 o
   4   5   6       48.11       41.44      1.64 o
   5   5   6       70.53       61.96      1.63 o
   6   5   6      120.87      105.42      5.09 o
   7   5   6        7.89        7.45      1.27 o
   8   5   6       64.38       70.93      3.27 o
 -10   6   6        1.35        0.70      1.83 o
  -9   6   6        0.00       -0.37      1.44 o
  -8   6   6        0.01        1.01      1.45 o
  -7   6   6       50.21       53.01      2.73 o
  -6   6   6       13.65       14.11      1.70 o
  -5   6   6       27.14       22.65      1.60 o
  -4   6   6       37.94       40.80      1.68 o
  -3   6   6        5.35        6.69      1.18 o
  -2   6   6       11.14       12.94      0.95 o
  -1   6   6       35.92       41.10      1.98 o
   0   6   6      130.95      122.35      2.10 o
   1   6   6       57.03       72.08      1.31 o
   2   6   6       12.52       12.88      0.76 o
   3   6   6      132.56      134.26      2.55 o
   4   6   6      168.80      161.45      2.32 o
   5   6   6      102.17       98.52      2.69 o
   6   6   6        4.20        5.07      1.91 o
   7   6   6       34.89       34.40      2.11 o
   8   6   6       26.86       28.31      2.31 o
 -10   7   6        8.18        3.34      2.92 o
  -9   7   6        9.90        6.95      2.91 o
  -8   7   6        6.84        5.10      1.97 o
  -7   7   6       35.67       43.95      2.11 o
  -6   7   6       12.36       11.08      1.50 o
  -5   7   6       51.36       53.50      2.13 o
  -4   7   6      226.17      229.67      3.19 o
  -3   7   6      292.75      299.77      3.60 o
  -2   7   6        0.42        1.02      0.66 o
  -1   7   6       24.78       29.72      1.30 o
   0   7   6       88.62      100.24      1.50 o
   1   7   6       97.64       98.24      1.49 o
   2   7   6       47.13       43.19      1.39 o
   3   7   6      106.62      110.27      1.81 o
   4   7   6      186.41      186.60      2.59 o
   5   7   6       58.14       62.44      2.06 o
   6   7   6       19.05       17.18      1.84 o
   7   7   6        0.98        1.06      1.18 o
   8   7   6        4.27        6.05      4.77 o
  -9   8   6        9.17        7.12      4.56 o
  -8   8   6        0.34        0.17      1.13 o
  -7   8   6       17.38       17.63      3.22 o
  -6   8   6       81.00       79.49      3.87 o
  -5   8   6        0.04        0.69      1.17 o
  -4   8   6      233.95      231.71      3.27 o
  -3   8   6        0.00        0.30      0.80 o
  -2   8   6       42.86       43.26      1.69 o
  -1   8   6        4.27        2.41      0.68 o
   0   8   6      195.32      183.06      1.83 o
   1   8   6        2.94        4.14      0.63 o
   2   8   6       79.49       80.54      1.33 o
   3   8   6       56.24       52.57      1.28 o
   4   8   6      229.12      217.24      3.11 o
   5   8   6       15.94       15.54      1.77 o
   6   8   6        7.41        5.60      1.61 o
   7   8   6        0.37        0.26      0.93 o
   8   8   6       16.10       18.66      1.65 o
  -9   9   6        0.84        0.63      1.34 o
  -8   9   6        0.17        2.36      1.66 o
  -7   9   6        0.21        0.37      1.06 o
  -6   9   6        0.32        2.28      1.57 o
  -5   9   6       28.78       28.75      1.74 o
  -4   9   6      916.40      945.83      9.38 o
  -3   9   6      107.47      119.95      2.18 o
  -2   9   6       10.94       12.92      0.79 o
  -1   9   6       73.48       74.10      1.83 o
   0   9   6       54.25       58.13      0.97 o
   1   9   6        2.63        3.45      0.70 o
   2   9   6       26.14       26.18      0.92 o
   3   9   6       34.41       34.77      1.22 o
   4   9   6      196.37      193.30      2.66 o
   5   9   6       11.15       11.30      1.26 o
   6   9   6       14.42       15.67      2.46 o
   7   9   6        2.80        1.19      1.28 o
   8   9   6        1.94        1.26      1.18 o
  -9  10   6        0.18        0.00      0.98 o
  -8  10   6        0.01       -1.07      1.32 o
  -7  10   6        0.00        0.75      1.10 o
  -6  10   6       48.41       52.27      1.87 o
  -5  10   6       18.08       20.56      1.25 o
  -4  10   6       82.79       85.38      1.97 o
  -3  10   6      122.67      118.25      2.17 o
  -2  10   6        1.24        1.59      0.50 o
  -1  10   6        6.72        7.58      0.69 o
   0  10   6      151.88      134.87      2.80 o
   1  10   6       44.27       45.53      2.11 o
   2  10   6       55.64       54.57      2.86 o
   3  10   6        0.02        0.41      0.36 o
   4  10   6       58.84       57.60      1.40 o
   5  10   6        0.11        0.89      1.13 o
   6  10   6       10.32        8.14      4.10 o
   7  10   6        8.28        4.38      2.28 o
  -9  11   6        0.60        0.73      1.28 o
  -8  11   6       10.94        9.26      2.96 o
  -7  11   6        0.46        0.89      1.28 o
  -6  11   6       17.12       15.42      2.33 o
  -5  11   6        0.19       -0.20      1.07 o
  -4  11   6      395.22      392.87      4.46 o
  -3  11   6        0.89        0.82      0.59 o
  -2  11   6       35.22       33.95      1.38 o
  -1  11   6       23.01       19.93      0.81 o
   0  11   6       52.54       53.33      2.78 o
   1  11   6       43.72       45.92      2.89 o
   2  11   6        6.66        7.85      1.69 o
   3  11   6       41.13       37.65      2.60 o
   4  11   6        9.24       10.04      1.19 o
   5  11   6        0.37       -0.17      0.77 o
   6  11   6        1.23        0.91      0.97 o
   7  11   6        0.71       -0.07      1.79 o
  -8  12   6        0.06       -0.49      1.29 o
  -7  12   6        4.73        3.60      1.44 o
  -6  12   6        0.10       -0.71      1.00 o
  -5  12   6        4.05        1.73      0.95 o
  -4  12   6        2.33        1.89      0.83 o
  -3  12   6       13.01       14.72      0.77 o
  -2  12   6        0.55        0.62      0.47 o
  -1  12   6      146.69      140.93      5.66 o
   0  12   6        3.42        2.96      0.69 o
   1  12   6       15.29       13.49      1.79 o
   2  12   6        8.62        9.25      1.77 o
   3  12   6       66.11       74.61      3.70 o
   4  12   6       31.06       29.42      2.01 o
   5  12   6        0.35       -0.25      1.32 o
   6  12   6       27.73       16.01      9.31 o
   7  12   6       17.14        8.94      8.52 o
  -8  13   6        3.84        6.73      1.52 o
  -7  13   6        1.14        0.70      1.01 o
  -6  13   6        4.12        1.46      1.10 o
  -5  13   6        3.32        3.80      1.30 o
  -4  13   6       33.86       34.22      2.09 o
  -3  13   6        1.56        2.22      0.78 o
  -2  13   6       12.12       12.43      1.04 o
  -1  13   6       94.33       91.78      3.18 o
   0  13   6        3.55        3.27      1.01 o
   1  13   6       11.73       11.75      2.06 o
   2  13   6        1.95        1.33      1.61 o
   3  13   6       13.75        9.01      5.72 o
   4  13   6        1.39        0.08      1.88 o
   5  13   6       19.21       19.27      2.23 o
   6  13   6        0.66        0.37      1.52 o
  -7  14   6       10.76        0.08      1.09 o
  -6  14   6        1.41        0.22      0.81 o
  -5  14   6        2.27        0.49      0.81 o
  -4  14   6        2.74        3.81      0.84 o
  -3  14   6       43.13       45.68      1.06 o
  -2  14   6        2.93        2.53      1.51 o
  -1  14   6      112.93      100.39      3.11 o
   0  14   6        0.28        0.07      0.77 o
   1  14   6        2.87        3.09      1.59 o
   2  14   6        4.14        1.99      2.09 o
   3  14   6       39.64       42.22      2.55 o
   4  14   6       24.69       28.25      2.50 o
   5  14   6        5.24        3.94      2.34 o
   6  14   6        4.73        5.37      2.12 o
  -7  15   6        0.20       -0.64      1.00 o
  -6  15   6        0.28        0.07      0.70 o
  -5  15   6        0.36        0.34      0.68 o
  -4  15   6        0.37        0.11      0.58 o
  -3  15   6       14.96       18.68      0.77 o
  -2  15   6        1.87        2.80      1.59 o
  -1  15   6       46.43       53.97      5.00 o
   0  15   6        0.10        0.64      0.70 o
   1  15   6        0.93        2.22      2.07 o
   2  15   6        0.12        0.47      1.41 o
   3  15   6        0.43        0.91      1.56 o
   4  15   6       41.93       47.12      2.93 o
   5  15   6        9.62        9.87      4.63 o
  -6  16   6        0.86        0.15      0.77 o
  -5  16   6        0.03        0.55      0.85 o
  -4  16   6        1.57       -0.62      1.38 o
  -3  16   6        5.39        5.16      1.58 o
  -2  16   6       25.52       30.25      2.77 o
  -1  16   6        0.21        1.08      1.01 o
   0  16   6        1.98        3.47      2.27 o
   1  16   6        1.17        1.21      1.51 o
   2  16   6        6.07        6.31      3.03 o
   3  16   6       17.57       12.54      5.10 o
   4  16   6       40.54       45.81      3.29 o
   5  16   6       20.38       26.43      3.21 o
  -6  17   6        0.00        0.19      1.43 o
  -5  17   6        6.46        3.21      3.56 o
  -4  17   6       19.99       26.97      3.10 o
  -3  17   6        3.01        4.10      1.98 o
  -2  17   6       10.29       14.05      1.84 o
  -1  17   6        4.33        2.43      1.20 o
   0  17   6        0.00        2.09      1.62 o
   1  17   6       13.39        9.68      4.75 o
   2  17   6        2.25        1.90      1.88 o
   3  17   6        0.04        0.22      2.00 o
   4  17   6        5.05        8.08      2.62 o
  -5  18   6        3.15        1.23      2.02 o
  -4  18   6        3.01        3.24      1.75 o
  -3  18   6       53.92       58.57      2.75 o
  -2  18   6        1.78        1.13      1.76 o
  -1  18   6        0.55       -0.66      1.20 o
   0  18   6        1.96       -0.39      1.39 o
   1  18   6        1.71       -0.40      1.63 o
   2  18   6        0.06        1.06      1.90 o
   3  18   6       40.49       48.07      3.07 o
  -4  19   6        1.85        2.46      1.89 o
  -3  19   6        2.13        1.59      1.55 o
  -2  19   6        6.37        5.44      1.93 o
  -1  19   6        0.40        0.05      1.38 o
   0  19   6        1.53        0.23      1.65 o
   1  19   6        8.57        5.21      2.54 o
   2  19   6        2.10        2.70      2.14 o
  -2  20   6       10.95       13.92      1.93 o
  -1  20   6        0.61        0.65      1.57 o
   0  20   6        3.03        3.61      1.93 o
  -9   0   7        6.53        5.26      5.37 o
  -7   0   7        1.84        1.63      2.07 o
  -5   0   7       26.89       31.46      3.07 o
  -3   0   7       11.90       14.28      1.96 o
  -1   0   7       14.67        7.94      2.13 o
   1   0   7       52.86       48.31      2.18 o
   3   0   7      142.26      140.58      2.58 o
   5   0   7        0.55       -0.39      1.82 o
   7   0   7        1.70        3.43      4.57 o
 -10   1   7        0.05       -0.69      2.12 o
  -9   1   7        5.14        2.29      2.10 o
  -8   1   7        1.16        1.24      1.84 o
  -7   1   7       30.27       32.73      3.31 o
  -6   1   7        0.38        0.45      1.31 o
  -5   1   7        1.96        0.33      1.08 o
  -4   1   7       51.89       47.07      2.58 o
  -3   1   7      382.98      395.32      4.89 o
  -2   1   7       10.88       12.61      1.30 o
  -1   1   7        5.07        5.62      1.48 o
   0   1   7       52.37       47.00      2.12 o
   1   1   7      285.69      287.33      2.81 o
   2   1   7        0.80       -0.05      0.40 o
   3   1   7        1.57        1.04      0.60 o
   4   1   7       61.05       57.20      1.58 o
   5   1   7        1.13        2.58      1.53 o
   6   1   7        1.58        1.83      1.66 o
   7   1   7        0.01        0.95      0.98 o
   8   1   7        9.01        9.45      2.08 o
 -10   2   7        2.53        0.14      1.57 o
  -9   2   7        1.43        1.82      1.89 o
  -8   2   7       13.07        2.13      2.22 o
  -7   2   7        9.51        5.16      2.07 o
  -6   2   7       53.89       70.94      2.43 o
  -5   2   7        0.32        0.05      0.83 o
  -4   2   7       68.36       59.77      2.11 o
  -3   2   7        5.11        3.62      1.18 o
  -2   2   7       21.79       19.20      1.52 o
  -1   2   7      272.28      264.23      4.50 o
   0   2   7       10.80       14.95      1.22 o
   1   2   7      224.41      237.28      2.19 o
   2   2   7        3.47        3.20      0.50 o
   3   2   7       12.09       12.21      1.09 o
   4   2   7       99.76       95.86      2.36 o
   5   2   7        0.18        0.19      1.49 o
   6   2   7       14.98       10.50      2.04 o
   7   2   7       32.94       33.80      2.95 o
   8   2   7       27.21       28.68      2.71 o
 -10   3   7        6.55        5.03      2.37 o
  -9   3   7        0.64        0.44      1.50 o
  -8   3   7        3.42        1.34      1.67 o
  -7   3   7      174.71      192.10      4.07 o
  -6   3   7       11.55       10.82      1.94 o
  -5   3   7        8.55        6.41      1.63 o
  -4   3   7       36.69       34.45      1.92 o
  -3   3   7        7.64        8.78      1.52 o
  -2   3   7      105.58       96.91      2.13 o
  -1   3   7       20.43       22.46      2.11 o
   0   3   7        8.79        7.81      1.36 o
   1   3   7      258.76      253.74      2.36 o
   2   3   7        3.79        3.59      0.43 o
   3   3   7       77.02       76.38      1.71 o
   4   3   7      408.79      389.85      4.77 o
   5   3   7        0.58        0.83      1.35 o
   6   3   7        0.53        0.87      2.42 o
   7   3   7        9.34        9.32      1.52 o
   8   3   7       35.26       35.36      2.60 o
 -10   4   7        0.69        1.89      2.07 o
  -9   4   7        1.51        0.78      1.76 o
  -8   4   7       18.73       21.62      4.67 o
  -7   4   7        3.90        2.10      1.85 o
  -6   4   7       28.71       35.97      2.32 o
  -5   4   7        0.08       -1.11      1.11 o
  -4   4   7       13.28       15.94      1.41 o
  -3   4   7        0.76        1.85      1.08 o
  -2   4   7        0.01       -0.26      1.07 o
  -1   4   7      255.21      258.37      5.06 o
   0   4   7      894.11      941.59      9.60 o
   1   4   7      599.24      610.86      4.41 o
   2   4   7      121.08      116.49      1.89 o
   3   4   7      141.67      137.96      2.40 o
   4   4   7        3.81        4.34      1.54 o
   5   4   7       31.56       30.41      2.11 o
   6   4   7      105.14      105.71      2.58 o
   7   4   7        6.31        6.33      1.55 o
   8   4   7      139.32      138.71      8.42 o
  -9   5   7        0.00       -1.69      2.06 o
  -8   5   7       32.42       21.98      8.01 o
  -7   5   7       28.17       18.31      6.90 o
  -6   5   7      108.11      119.74      3.17 o
  -5   5   7        0.03       -0.51      1.22 o
  -4   5   7       11.97       16.22      1.54 o
  -3   5   7       13.26       12.59      1.46 o
  -2   5   7       61.71       59.63      1.76 o
  -1   5   7       86.38       91.91      2.58 o
   0   5   7      226.31      250.79      3.82 o
   1   5   7        2.02        1.20      0.33 o
   2   5   7       20.02       19.72      1.10 o
   3   5   7       37.66       37.35      1.30 o
   4   5   7      198.41      196.20      3.26 o
   5   5   7        1.45        3.21      1.30 o
   6   5   7       27.43       25.78      1.76 o
   7   5   7        0.05        1.87      1.40 o
   8   5   7        4.12        6.37      3.16 o
  -9   6   7        6.34       10.05      2.99 o
  -8   6   7        0.18        1.67      1.81 o
  -7   6   7        0.53       -0.67      1.51 o
  -6   6   7        6.45        7.01      2.39 o
  -5   6   7       10.48       13.22      2.13 o
  -4   6   7        3.56        2.96      1.14 o
  -3   6   7        0.00       -0.65      0.96 o
  -2   6   7        2.14        1.01      0.90 o
  -1   6   7        5.42        4.69      1.10 o
   0   6   7      268.12      279.90      4.29 o
   1   6   7       89.13       90.83      1.59 o
   2   6   7      105.05      104.29      1.65 o
   3   6   7      110.77      113.50      2.13 o
   4   6   7       41.41       44.43      2.62 o
   5   6   7       53.85       52.06      2.91 o
   6   6   7       25.79       26.05      1.77 o
   7   6   7       16.82       13.83      2.05 o
   8   6   7       36.09       44.70      5.76 o
  -9   7   7        0.15        2.46      1.97 o
  -8   7   7       13.96        8.65      3.26 o
  -7   7   7        7.49        5.53      1.59 o
  -6   7   7       47.97       47.07      2.43 o
  -5   7   7        5.85        3.70      1.35 o
  -4   7   7       17.90       17.85      1.61 o
  -3   7   7        6.39        7.92      1.23 o
  -2   7   7       15.23       14.98      1.34 o
  -1   7   7        0.52        3.32      2.02 o
   0   7   7      105.90      107.65      2.44 o
   1   7   7       92.37       95.34      1.65 o
   2   7   7       38.11       40.38      1.25 o
   3   7   7      107.33      110.32      1.85 o
   4   7   7       38.72       41.16      1.69 o
   5   7   7        0.81        1.31      1.15 o
   6   7   7       23.53       22.36      1.73 o
   7   7   7       36.41       48.32      2.29 o
  -9   8   7        2.12        1.61      1.65 o
  -8   8   7        3.45        2.43      1.74 o
  -7   8   7       10.06        9.50      2.24 o
  -6   8   7        1.27        1.10      1.18 o
  -5   8   7       13.45       12.78      1.43 o
  -4   8   7       49.14       49.57      1.97 o
  -3   8   7       41.20       39.32      1.89 o
  -2   8   7       33.16       33.47      2.65 o
  -1   8   7       51.74       47.64      2.15 o
   0   8   7       32.41       31.57      0.79 o
   1   8   7      148.48      143.47      1.85 o
   2   8   7       70.00       74.03      1.31 o
   3   8   7       35.70       35.98      1.27 o
   4   8   7       81.61       82.24      2.19 o
   5   8   7       13.83       18.09      1.55 o
   6   8   7        0.11       -0.41      1.20 o
   7   8   7       20.30       18.13      6.68 o
  -9   9   7        0.60       -0.28      1.39 o
  -8   9   7        1.60        5.89      2.83 o
  -7   9   7        4.78        5.16      1.59 o
  -6   9   7        0.06       -0.47      1.12 o
  -5   9   7       63.74       57.16      2.01 o
  -4   9   7       17.49       18.85      1.69 o
  -3   9   7      157.10      162.69      2.66 o
  -2   9   7       18.55       19.09      0.96 o
  -1   9   7      121.86      124.66      1.93 o
   0   9   7       35.29       32.08      1.32 o
   1   9   7       14.64       12.03      0.90 o
   2   9   7       19.19       19.73      1.59 o
   3   9   7      212.61      216.33      3.24 o
   4   9   7        4.33        3.55      0.78 o
   5   9   7       14.95       14.60      1.44 o
   6   9   7        7.86        4.82      2.46 o
   7   9   7        5.85        4.06      2.37 o
  -8  10   7        0.00       -0.08      1.29 o
  -7  10   7        1.36        1.35      1.38 o
  -6  10   7        2.39        1.43      1.14 o
  -5  10   7       13.99       17.91      1.41 o
  -4  10   7       32.75       38.08      1.39 o
  -3  10   7        7.90       10.56      0.98 o
  -2  10   7       24.91       24.32      0.92 o
  -1  10   7      129.29      133.46      3.45 o
   0  10   7        3.56        3.25      0.48 o
   1  10   7      136.87      133.95      3.65 o
   2  10   7        7.62        9.53      0.76 o
   3  10   7       38.37       38.51      1.84 o
   4  10   7        1.49        0.17      0.55 o
   5  10   7       20.52       20.33      1.38 o
   6  10   7        0.14       -0.37      0.84 o
   7  10   7       27.96       31.95      3.22 o
  -8  11   7        0.53       -0.26      1.07 o
  -7  11   7        1.58        1.64      1.28 o
  -6  11   7        9.49        9.29      1.80 o
  -5  11   7       61.05       60.81      1.68 o
  -4  11   7       59.09       59.32      1.81 o
  -3  11   7       28.26       32.50      1.59 o
  -2  11   7        1.44        0.74      0.75 o
  -1  11   7      109.88      111.27      2.51 o
   0  11   7        1.14        0.93      0.52 o
   1  11   7       27.67       27.42      2.83 o
   2  11   7        9.61       12.90      2.09 o
   3  11   7        0.03        0.16      0.50 o
   4  11   7       25.70       33.77      2.67 o
   5  11   7        0.86        1.49      1.87 o
   6  11   7        9.75        4.39      2.28 o
  -8  12   7        1.43        1.06      1.22 o
  -7  12   7        8.27        2.52      2.63 o
  -6  12   7        0.06        0.78      1.04 o
  -5  12   7        4.95        2.51      1.14 o
  -4  12   7        0.04       -0.27      0.75 o
  -3  12   7        9.55        9.68      1.17 o
  -2  12   7        3.82        2.71      0.57 o
  -1  12   7       14.19       12.37      1.54 o
   0  12   7        4.45        1.67      0.74 o
   1  12   7        5.97        3.88      1.68 o
   2  12   7       13.78       10.65      4.38 o
   3  12   7       11.17       20.22      6.39 o
   4  12   7        0.07       -0.36      1.61 o
   5  12   7        1.01       -0.09      1.58 o
   6  12   7       10.75       15.17      2.82 o
  -7  13   7        1.42        0.76      1.30 o
  -6  13   7        0.60        0.52      1.07 o
  -5  13   7       23.39       22.64      2.93 o
  -4  13   7        9.14       12.07      1.86 o
  -3  13   7        4.11        4.08      0.67 o
  -2  13   7       24.52       20.89      2.37 o
  -1  13   7       12.75       11.66      3.25 o
   0  13   7       59.13       57.72      2.79 o
   1  13   7       43.71       47.00      4.62 o
   2  13   7        9.07       10.44      4.44 o
   3  13   7        6.41        3.58      2.49 o
   4  13   7       16.52       16.56      2.30 o
   5  13   7        3.43        2.18      2.17 o
  -7  14   7        1.16        0.40      0.98 o
  -6  14   7        7.02        1.19      1.08 o
  -5  14   7        3.67        3.29      0.95 o
  -4  14   7        0.98       -0.35      0.61 o
  -3  14   7        0.23        1.11      0.77 o
  -2  14   7        3.23        4.58      1.68 o
  -1  14   7        6.54        6.33      1.47 o
   0  14   7        0.16       -0.11      1.40 o
   1  14   7        1.45        0.91      1.53 o
   2  14   7        6.88        5.87      2.74 o
   3  14   7        8.91        5.31      2.41 o
   4  14   7        9.00       11.92      2.54 o
   5  14   7        0.56        0.35      1.71 o
  -6  15   7        4.99        1.39      0.97 o
  -5  15   7        2.19        0.59      0.89 o
  -4  15   7        4.21        2.33      1.73 o
  -3  15   7        6.29        3.30      1.52 o
  -2  15   7       17.16       17.23      1.60 o
  -1  15   7        9.90       14.89      2.52 o
   0  15   7       16.02       14.93      6.23 o
   1  15   7        1.02        1.67      2.70 o
   2  15   7        8.88        3.99      2.74 o
   3  15   7        2.47        3.38      2.14 o
   4  15   7        0.40        1.35      1.86 o
  -6  16   7        5.16        1.00      1.80 o
  -5  16   7        3.25        2.74      1.82 o
  -4  16   7        9.54       10.23      1.99 o
  -3  16   7        0.42       -0.41      1.81 o
  -2  16   7       10.05        5.70      1.42 o
  -1  16   7        0.00        0.65      1.15 o
   0  16   7        0.00       -0.73      1.81 o
   1  16   7        8.19        4.65      2.30 o
   2  16   7        0.58        0.56      1.61 o
   3  16   7        6.73        5.18      2.41 o
   4  16   7        3.83        5.34      2.27 o
  -5  17   7        0.01        1.09      1.63 o
  -4  17   7        1.77        0.70      2.08 o
  -3  17   7        7.36        6.42      2.19 o
  -2  17   7        0.41        2.06      1.39 o
  -1  17   7       11.08        9.83      4.33 o
   0  17   7        8.23        8.81      3.88 o
   1  17   7        1.59       -0.74      1.65 o
   2  17   7        1.35        2.06      2.25 o
   3  17   7        8.63        6.26      2.81 o
  -4  18   7       15.86       17.46      2.30 o
  -3  18   7        8.50        6.12      2.55 o
  -2  18   7        8.22        4.77      1.67 o
  -1  18   7        0.04       -1.23      2.01 o
   0  18   7       18.76       26.11      8.19 o
   1  18   7        3.75        2.72      1.99 o
   2  18   7        3.14        2.56      2.36 o
  -1  19   7        0.02       -2.65      3.47 o
   0  19   7        4.12        1.83      3.13 o
  -8   0   8        0.06       -0.23      1.97 o
  -6   0   8        4.69        0.43      1.74 o
  -4   0   8        7.25       17.31      3.33 o
  -2   0   8       39.73       37.37      3.82 o
   0   0   8       40.47       51.46      1.94 o
   2   0   8       11.11       10.95      1.02 o
   4   0   8        1.52        0.20      1.85 o
   6   0   8        2.44       -0.09      1.97 o
  -9   1   8        1.50        0.87      1.87 o
  -8   1   8        8.39        3.87      1.97 o
  -7   1   8        9.60        4.54      2.63 o
  -6   1   8       24.24       28.73      2.18 o
  -5   1   8        0.56        1.21      1.45 o
  -4   1   8        1.28        1.60      1.16 o
  -3   1   8        3.71        4.35      1.43 o
  -2   1   8       62.72       64.52      2.03 o
  -1   1   8       20.60       18.96      2.00 o
   0   1   8      210.75      206.63      3.15 o
   1   1   8        5.44        4.52      0.81 o
   2   1   8       36.33       33.81      1.10 o
   3   1   8        0.50        0.73      0.58 o
   4   1   8      275.99      265.74      3.29 o
   5   1   8        2.00        1.69      1.86 o
   6   1   8        0.42       -0.05      1.61 o
   7   1   8       19.91       14.65      9.44 o
  -9   2   8        0.10       -0.71      1.66 o
  -8   2   8        2.43        1.54      1.61 o
  -7   2   8       21.47       17.21      6.87 o
  -6   2   8        7.35        5.12      1.74 o
  -5   2   8        5.61        9.76      1.90 o
  -4   2   8        1.99        1.85      1.30 o
  -3   2   8       67.13       74.37      3.99 o
  -2   2   8        8.80       10.29      1.35 o
  -1   2   8       65.71       65.35      2.64 o
   0   2   8       62.18       64.15      2.89 o
   1   2   8       17.17       18.38      0.83 o
   2   2   8       43.16       44.09      1.04 o
   3   2   8       11.97       13.31      0.69 o
   4   2   8        0.51        0.85      0.96 o
   5   2   8        3.28        3.83      2.12 o
   6   2   8       10.67        5.92      4.73 o
   7   2   8       14.53       25.16      2.77 o
  -9   3   8       15.97       12.07      3.54 o
  -8   3   8        6.39        2.33      2.24 o
  -7   3   8        2.00        0.85      1.61 o
  -6   3   8        0.23       -0.54      1.25 o
  -5   3   8        0.10        0.20      0.98 o
  -4   3   8       14.35       16.84      1.86 o
  -3   3   8        0.04        0.80      0.98 o
  -2   3   8       22.90       28.21      2.12 o
  -1   3   8       95.45       93.69      2.97 o
   0   3   8        6.02        5.80      1.21 o
   1   3   8       31.14       30.65      1.17 o
   2   3   8        3.50        4.29      0.72 o
   3   3   8       96.37      103.35      2.22 o
   4   3   8        4.95        4.04      1.02 o
   5   3   8        4.10        2.16      1.61 o
   6   3   8        1.36        2.14      1.77 o
   7   3   8       14.76       11.48      9.26 o
  -9   4   8        0.81        0.64      1.67 o
  -8   4   8        1.29        0.38      1.41 o
  -7   4   8        1.91        2.18      1.72 o
  -6   4   8       43.68       47.06      2.22 o
  -5   4   8       11.31       10.62      1.61 o
  -4   4   8        2.11        1.20      1.09 o
  -3   4   8        1.07        1.12      0.98 o
  -2   4   8        5.69        4.40      1.07 o
  -1   4   8       97.74       97.59      3.64 o
   0   4   8      217.93      228.82      3.83 o
   1   4   8      257.95      251.91      2.66 o
   2   4   8       80.34       80.56      2.60 o
   3   4   8       36.04       37.73      1.60 o
   4   4   8        7.94        9.17      1.18 o
   5   4   8        3.54        1.25      1.14 o
   6   4   8        1.21        1.89      1.69 o
   7   4   8       20.90       32.77      3.83 o
  -9   5   8        5.86        2.89      2.13 o
  -8   5   8        0.00        0.76      1.52 o
  -7   5   8       33.78       32.96      3.13 o
  -6   5   8       15.05       17.65      3.00 o
  -5   5   8       24.69       25.33      1.78 o
  -4   5   8        0.91        2.13      1.14 o
  -3   5   8        0.13        0.25      0.96 o
  -2   5   8        0.12       -0.80      0.94 o
  -1   5   8        0.24        1.08      1.13 o
   0   5   8      219.50      205.54      3.63 o
   1   5   8        0.23        0.69      0.34 o
   2   5   8       64.93       62.38      1.68 o
   3   5   8       89.86       99.73      2.35 o
   4   5   8       15.08       14.74      1.39 o
   5   5   8       12.07       10.91      1.42 o
   6   5   8        0.14        1.09      1.57 o
   7   5   8       21.04       23.70      3.49 o
  -9   6   8        0.01        0.39      1.82 o
  -8   6   8        6.51        1.61      2.19 o
  -7   6   8       22.46       22.13      8.29 o
  -6   6   8       18.70       15.36      4.73 o
  -5   6   8        6.40        9.46      1.49 o
  -4   6   8       65.01       70.72      2.10 o
  -3   6   8       10.01        7.42      1.23 o
  -2   6   8       48.48       45.06      1.67 o
  -1   6   8        0.41       -0.34      1.01 o
   0   6   8       18.78       21.55      1.14 o
   1   6   8      209.22      209.19      2.61 o
   2   6   8       19.83       21.42      1.23 o
   3   6   8       26.36       29.37      1.31 o
   4   6   8       24.77       21.39      1.24 o
   5   6   8      109.71      116.02      2.46 o
   6   6   8        4.27        3.88      1.75 o
   7   6   8       55.72       67.53      3.43 o
  -8   7   8        2.98        2.22      1.65 o
  -7   7   8        0.12       -0.33      1.50 o
  -6   7   8       35.72       41.24      2.34 o
  -5   7   8       57.51       58.38      2.32 o
  -4   7   8      103.53      108.24      3.07 o
  -3   7   8       79.27       80.39      1.97 o
  -2   7   8       47.36       45.68      2.49 o
  -1   7   8       34.56       31.25      1.85 o
   0   7   8        2.93        1.09      0.51 o
   1   7   8       63.59       60.02      1.35 o
   2   7   8       11.22        9.64      1.06 o
   3   7   8        1.61        1.31      0.84 o
   4   7   8       39.59       39.15      1.49 o
   5   7   8        3.94        5.05      1.36 o
   6   7   8        6.30        9.52      2.65 o
  -8   8   8       12.59       11.28      3.65 o
  -7   8   8        0.01        1.90      1.61 o
  -6   8   8       15.70       12.56      2.87 o
  -5   8   8        6.18        6.50      2.10 o
  -4   8   8        1.50        1.56      1.28 o
  -3   8   8       22.09       25.79      1.39 o
  -2   8   8       14.98       15.31      1.66 o
  -1   8   8       73.85       72.47      2.15 o
   0   8   8       67.81       67.34      2.27 o
   1   8   8        0.19       -0.52      0.55 o
   2   8   8        3.66        2.89      1.04 o
   3   8   8       37.25       43.62      1.93 o
   4   8   8      141.96      136.89      2.45 o
   5   8   8       51.21       44.84      1.89 o
   6   8   8        0.28        0.81      1.99 o
  -8   9   8        6.27        4.40      2.43 o
  -7   9   8        0.02       -1.10      1.27 o
  -6   9   8        9.13        7.99      1.59 o
  -5   9   8        0.21        0.62      1.02 o
  -4   9   8      180.81      174.01      3.32 o
  -3   9   8        8.48        9.18      1.29 o
  -2   9   8      220.91      228.01      6.42 o
  -1   9   8        0.22        0.28      0.59 o
   0   9   8       18.70       16.72      0.96 o
   1   9   8        2.21        2.64      0.59 o
   2   9   8       17.71       22.09      1.02 o
   3   9   8        6.80        4.72      1.09 o
   4   9   8       20.73       20.67      1.25 o
   5   9   8        3.24        1.08      1.00 o
   6   9   8       17.55       24.62      4.89 o
  -8  10   8        0.75        1.35      1.47 o
  -7  10   8        1.46        2.11      1.62 o
  -6  10   8       40.13       38.98      2.90 o
  -5  10   8        1.41        1.05      1.03 o
  -4  10   8       10.39        5.93      2.50 o
  -3  10   8        2.93        3.04      1.05 o
  -2  10   8        0.20       -0.41      0.79 o
  -1  10   8        7.51        5.16      1.06 o
   0  10   8       76.96       72.83      1.55 o
   1  10   8       11.73       12.71      1.70 o
   2  10   8        0.23        0.75      0.71 o
   3  10   8       62.54       57.64      2.59 o
   4  10   8       47.27       45.91      2.92 o
   5  10   8        0.57       -0.70      1.54 o
   6  10   8        0.09        2.45      2.13 o
  -7  11   8        0.14       -0.27      1.09 o
  -6  11   8       13.65       11.45      3.27 o
  -5  11   8        9.76        5.49      1.22 o
  -4  11   8        1.99        1.27      1.03 o
  -3  11   8        3.01        3.04      0.71 o
  -2  11   8       86.45       82.84      4.10 o
  -1  11   8        0.74        1.07      0.42 o
   0  11   8       18.34       14.23      2.49 o
   1  11   8        0.53        0.25      0.61 o
   2  11   8        6.22        4.49      2.23 o
   3  11   8        0.02        0.62      1.53 o
   4  11   8        0.01        0.73      1.87 o
   5  11   8        8.04        9.16      2.18 o
  -7  12   8        2.18        1.91      1.29 o
  -6  12   8       15.32       14.05      2.45 o
  -5  12   8        6.37        4.65      1.22 o
  -4  12   8        0.08        0.67      0.71 o
  -3  12   8        0.58        1.24      0.82 o
  -2  12   8        1.41        0.50      0.80 o
  -1  12   8        0.52        0.48      1.04 o
   0  12   8        0.10       -0.56      1.82 o
   1  12   8        1.39       -0.34      1.40 o
   2  12   8        1.97        1.78      1.67 o
   3  12   8        2.62        0.31      2.10 o
   4  12   8        5.08        8.06      2.32 o
   5  12   8       11.79       12.50      2.40 o
  -6  13   8        9.59        4.93      1.45 o
  -5  13   8       12.96        8.19      1.36 o
  -4  13   8        4.75        4.22      0.92 o
  -3  13   8       33.97       37.17      3.92 o
  -2  13   8        0.46        0.44      1.34 o
  -1  13   8        0.53       -0.13      0.86 o
   0  13   8       16.80       15.58      5.45 o
   1  13   8       19.23       14.52      5.60 o
   2  13   8        2.06        3.28      2.06 o
   3  13   8        2.80        1.13      2.36 o
   4  13   8        4.21        5.10      2.11 o
  -6  14   8        1.04        1.24      1.49 o
  -5  14   8        1.13       -0.86      1.97 o
  -4  14   8        0.98        0.41      1.28 o
  -3  14   8        0.34        0.43      1.20 o
  -2  14   8        0.02        2.07      1.53 o
  -1  14   8        0.00        1.18      2.12 o
   0  14   8        0.02       -0.12      1.37 o
   1  14   8       13.67        9.49      4.33 o
   2  14   8       22.25       22.21      7.58 o
   3  14   8        0.02        0.41      1.69 o
   4  14   8        8.36        8.18      2.34 o
  -5  15   8       12.99       14.80      3.12 o
  -4  15   8       22.89       27.51      3.26 o
  -3  15   8        0.08        0.61      1.47 o
  -2  15   8        0.10        0.92      1.56 o
  -1  15   8        1.73        0.97      2.18 o
   0  15   8        2.00        4.20      2.72 o
   1  15   8        7.66        1.19      2.41 o
   2  15   8        2.57        0.56      1.88 o
   3  15   8        6.57        3.64      2.15 o
  -4  16   8        1.44        0.70      1.91 o
  -3  16   8        5.65        7.20      2.45 o
  -2  16   8        3.81        4.86      2.76 o
  -1  16   8        0.53        0.18      1.52 o
   0  16   8        0.71       -1.29      1.83 o
   1  16   8        2.36        0.64      2.11 o
   2  16   8        5.03        4.89      2.31 o
  -3  17   8       39.42       53.38      3.34 o
  -2  17   8        2.33        5.57      3.60 o
  -1  17   8        7.15        5.74      3.40 o
   0  17   8        0.04        0.44      1.70 o
   1  17   8        2.62        1.37      2.37 o
  -7   0   9        7.23        5.05      4.06 o
  -5   0   9        0.43        1.80      2.26 o
  -3   0   9       28.75       21.84      2.38 o
  -1   0   9      108.14      107.37      4.79 o
   1   0   9      199.07      217.77      3.54 o
   3   0   9        0.01        0.10      0.78 o
   5   0   9        0.96       -0.45      1.57 o
  -8   1   9        0.17        2.12      1.78 o
  -7   1   9        6.98        3.18      2.07 o
  -6   1   9        0.10        0.49      1.37 o
  -5   1   9        1.71        1.22      1.30 o
  -4   1   9        6.39        2.91      1.44 o
  -3   1   9      130.87      130.15      2.90 o
  -2   1   9        3.72        3.33      1.74 o
  -1   1   9        0.12        0.64      1.67 o
   0   1   9        9.31        7.63      1.10 o
   1   1   9        2.10        1.67      0.80 o
   2   1   9        0.01        0.85      0.73 o
   3   1   9      265.53      263.10      3.11 o
   4   1   9       13.01       13.65      1.58 o
   5   1   9       18.81       23.32      3.85 o
   6   1   9        6.41        0.14      1.57 o
  -8   2   9        1.67        2.37      2.19 o
  -7   2   9       43.59       48.86      2.63 o
  -6   2   9        0.12       -0.72      1.53 o
  -5   2   9        1.52        0.43      1.17 o
  -4   2   9       55.83       51.73      2.24 o
  -3   2   9        0.00        0.02      1.02 o
  -2   2   9       68.89       70.69      3.00 o
  -1   2   9       41.92       42.04      4.41 o
   0   2   9        2.21        1.64      0.77 o
   1   2   9      140.02      150.17      2.27 o
   2   2   9       58.92       55.23      1.30 o
   3   2   9        0.25        0.29      0.47 o
   4   2   9       12.05       14.85      2.03 o
   5   2   9        0.53        0.25      1.08 o
   6   2   9        4.31        0.19      1.64 o
  -8   3   9        0.50       -0.32      1.68 o
  -7   3   9       20.64       15.52      6.59 o
  -6   3   9        0.01        0.68      1.48 o
  -5   3   9        0.43        0.57      1.49 o
  -4   3   9        8.40        5.04      1.70 o
  -3   3   9       21.24       28.09      1.91 o
  -2   3   9       15.06       14.70      2.42 o
  -1   3   9        3.15        1.29      1.47 o
   0   3   9       32.35       31.60      1.39 o
   1   3   9      164.82      157.53      2.16 o
   2   3   9       20.92       22.11      1.03 o
   3   3   9       31.42       33.11      1.36 o
   4   3   9       10.40        7.21      1.10 o
   5   3   9        1.87        2.17      1.23 o
   6   3   9        6.84       -0.21      1.60 o
  -8   4   9        0.85        0.20      1.54 o
  -7   4   9       38.40       38.48      2.78 o
  -6   4   9       24.45       31.87      2.73 o
  -5   4   9        0.15       -0.56      1.49 o
  -4   4   9        0.18        0.28      1.01 o
  -3   4   9        2.72        1.14      1.11 o
  -2   4   9       88.02       93.54      3.61 o
  -1   4   9       27.10       27.49      2.06 o
   0   4   9       25.10       27.18      1.12 o
   1   4   9       31.05       27.93      1.25 o
   2   4   9       96.33       95.25      2.22 o
   3   4   9        1.10        1.92      1.07 o
   4   4   9        8.16        8.28      1.25 o
   5   4   9        1.40        2.56      1.03 o
   6   4   9        0.28        2.24      1.75 o
  -8   5   9        7.08        2.47      1.80 o
  -7   5   9       71.57       84.00      3.57 o
  -6   5   9       17.65       15.50      2.99 o
  -5   5   9        0.91        1.65      1.46 o
  -4   5   9       13.92       17.30      1.81 o
  -3   5   9        0.04       -1.09      1.09 o
  -2   5   9        1.93        1.58      1.52 o
  -1   5   9       12.36       13.65      1.88 o
   0   5   9      187.21      179.94      3.33 o
   1   5   9       40.59       38.45      1.54 o
   2   5   9       14.67       10.56      1.32 o
   3   5   9       14.81       13.95      1.24 o
   4   5   9        1.10        1.62      0.99 o
   5   5   9        6.39        5.50      1.10 o
   6   5   9        8.97        9.75      1.72 o
  -8   6   9        0.29        0.68      1.87 o
  -7   6   9        1.33        1.71      2.36 o
  -6   6   9       49.59       61.66      3.51 o
  -5   6   9       13.28       15.13      2.22 o
  -4   6   9        8.25        7.24      1.83 o
  -3   6   9       14.68       14.09      1.52 o
  -2   6   9        5.33        3.88      2.25 o
  -1   6   9       89.59       88.69      4.21 o
   0   6   9       10.32       12.13      1.11 o
   1   6   9       29.28       28.61      1.69 o
   2   6   9        0.67        0.58      0.93 o
   3   6   9        1.49        2.71      1.34 o
   4   6   9       65.96       64.94      1.77 o
   5   6   9        0.02       -0.45      0.94 o
   6   6   9       11.28       11.68      1.75 o
  -8   7   9       13.20        5.86      3.51 o
  -7   7   9       12.24        7.01      4.30 o
  -6   7   9       55.74       65.23      2.54 o
  -5   7   9        1.24        0.92      1.46 o
  -4   7   9       30.99       35.79      1.87 o
  -3   7   9       34.60       36.71      2.35 o
  -2   7   9       14.96       19.85      2.14 o
  -1   7   9       32.86       30.98      3.45 o
   0   7   9       13.92       12.05      1.13 o
   1   7   9        6.35        5.00      1.05 o
   2   7   9        8.40        9.88      1.14 o
   3   7   9        1.94        2.12      0.86 o
   4   7   9        3.43        4.97      1.19 o
   5   7   9        9.87        7.20      1.27 o
  -7   8   9        0.09        1.03      1.59 o
  -6   8   9        1.15        1.20      1.51 o
  -5   8   9        2.19        3.08      1.47 o
  -4   8   9        1.82        2.08      1.17 o
  -3   8   9       40.95       42.80      2.14 o
  -2   8   9        1.00        2.07      1.61 o
  -1   8   9       10.15       13.12      1.42 o
   0   8   9        3.28        2.99      0.33 o
   1   8   9       31.39       29.79      2.11 o
   2   8   9        3.97        3.58      0.94 o
   3   8   9       44.08       51.89      1.63 o
   4   8   9       50.64       49.15      1.77 o
   5   8   9        6.81        7.24      1.25 o
  -7   9   9        3.45        3.91      2.17 o
  -6   9   9        9.12        5.81      2.10 o
  -5   9   9        0.92        1.54      1.29 o
  -4   9   9        8.49        5.89      1.44 o
  -3   9   9       66.63       62.96      1.97 o
  -2   9   9        5.36        1.37      0.97 o
  -1   9   9       25.24       23.37      1.12 o
   0   9   9        0.24        0.67      0.85 o
   1   9   9        0.33        0.10      0.59 o
   2   9   9        0.13        0.04      0.69 o
   3   9   9        1.75        1.74      0.88 o
   4   9   9        5.07        6.74      2.13 o
   5   9   9       21.06       19.79      3.79 o
  -7  10   9        2.36        2.46      1.67 o
  -6  10   9        1.45        1.86      1.94 o
  -5  10   9        0.64        0.22      1.42 o
  -4  10   9       20.76       19.96      3.61 o
  -3  10   9       16.66       16.41      1.66 o
  -2  10   9        2.01        2.12      0.79 o
  -1  10   9        0.81        0.86      0.75 o
   0  10   9        4.48        2.40      0.73 o
   1  10   9        8.69        8.77      2.33 o
   2  10   9        3.44        4.19      1.85 o
   3  10   9       57.24       64.17      3.06 o
   4  10   9        8.15        8.42      2.27 o
  -6  11   9        3.50        2.17      1.28 o
  -5  11   9        1.96        0.55      1.01 o
  -4  11   9        0.79        0.44      0.89 o
  -3  11   9        7.87        6.79      1.07 o
  -2  11   9        0.81        1.34      0.85 o
  -1  11   9        0.29       -1.49      2.10 o
   0  11   9        3.01        0.07      1.52 o
   1  11   9        1.71        2.76      1.81 o
   2  11   9       12.42       14.33      3.10 o
   3  11   9        7.20        9.49      2.64 o
   4  11   9        0.83        3.98      2.20 o
  -6  12   9        3.24        1.15      1.14 o
  -5  12   9        3.90        2.55      1.13 o
  -4  12   9       10.67        9.16      1.98 o
  -3  12   9        1.95        2.46      1.40 o
  -2  12   9        8.17        4.52      1.80 o
  -1  12   9        0.02        0.71      2.51 o
   0  12   9       15.04       11.16      4.84 o
   1  12   9       20.65       17.22      6.05 o
   2  12   9        2.62        1.42      2.39 o
   3  12   9        8.09       10.91      3.19 o
  -5  13   9        2.94        2.70      2.28 o
  -4  13   9        1.06        0.40      1.30 o
  -3  13   9        2.07        3.58      1.38 o
  -2  13   9        0.55        1.33      2.30 o
  -1  13   9        1.80        2.73      2.43 o
   0  13   9        3.73        2.90      1.98 o
   1  13   9        3.39        2.89      2.56 o
   2  13   9        6.21        4.76      4.32 o
   3  13   9        2.57        3.01      2.86 o
  -4  14   9        0.12        0.32      1.24 o
  -3  14   9        0.82       -0.95      1.41 o
  -2  14   9        0.37        0.89      2.34 o
  -1  14   9       12.30       13.33      3.16 o
   0  14   9       24.26       19.25     13.57 o
   1  14   9        4.09        3.21      3.32 o
   2  14   9        0.05        0.04      1.81 o
  -3  15   9        0.57        0.99      2.98 o
  -2  15   9        0.00       -1.85      3.99 o
  -1  15   9        1.15        1.08      2.33 o
   0  15   9        0.61        0.42      2.17 o
   1  15   9        0.89        0.47      2.23 o
  -6   0  10        6.03        4.03      3.12 o
  -4   0  10        3.00        2.01      1.95 o
  -2   0  10       11.05        7.99      4.92 o
   0   0  10       55.92       56.73      6.97 o
   2   0  10      102.48      107.24      3.33 o
   4   0  10        2.70        1.06      2.15 o
  -7   1  10        0.12       -0.36      1.87 o
  -6   1  10        1.21        0.18      1.29 o
  -5   1  10        0.05        0.64      1.29 o
  -4   1  10       33.66       35.25      2.25 o
  -3   1  10        4.42        4.53      1.44 o
  -2   1  10        2.81        3.48      1.93 o
  -1   1  10        2.23        2.95      1.36 o
   0   1  10       21.10       22.72      1.46 o
   1   1  10        2.06        2.33      0.74 o
   2   1  10       26.96       26.60      1.16 o
   3   1  10        3.37        2.57      0.93 o
   4   1  10        0.03        0.06      1.09 o
   5   1  10        3.21        2.04      1.50 o
  -7   2  10        0.84        1.56      1.86 o
  -6   2  10        2.18        1.40      1.63 o
  -5   2  10        0.21        0.77      1.31 o
  -4   2  10        0.09       -1.34      1.34 o
  -3   2  10        0.00       -1.23      1.23 o
  -2   2  10        0.51        1.06      1.69 o
  -1   2  10       74.30       73.64      2.37 o
   0   2  10       89.96       97.99      1.94 o
   1   2  10        4.70        5.39      0.98 o
   2   2  10       47.33       50.62      1.57 o
   3   2  10       18.76       19.40      1.55 o
   4   2  10        4.56        3.22      1.43 o
   5   2  10        0.01        0.06      0.92 o
  -7   3  10        2.95        1.61      1.74 o
  -6   3  10        0.55        0.04      1.26 o
  -5   3  10        0.48       -0.09      1.41 o
  -4   3  10        0.07       -0.45      1.48 o
  -3   3  10        0.76        0.72      1.68 o
  -2   3  10        2.98        1.50      1.71 o
  -1   3  10        0.82        1.16      1.51 o
   0   3  10      116.61      120.08      2.74 o
   1   3  10       23.30       23.81      1.17 o
   2   3  10       33.63       35.21      1.93 o
   3   3  10        7.00        4.93      1.07 o
   4   3  10        9.18        5.61      1.43 o
   5   3  10        5.47        6.98      2.23 o
  -7   4  10        6.41        2.55      1.82 o
  -6   4  10        3.56        2.45      1.70 o
  -5   4  10        0.10        1.02      1.34 o
  -4   4  10        1.65        1.68      1.40 o
  -3   4  10        4.29        3.52      1.48 o
  -2   4  10        0.26       -0.84      1.60 o
  -1   4  10       14.78       20.24      2.18 o
   0   4  10      154.62      145.44      2.26 o
   1   4  10        0.02       -0.72      0.82 o
   2   4  10       15.05       14.82      1.35 o
   3   4  10        0.35        0.57      1.21 o
   4   4  10        2.70        3.87      1.16 o
   5   4  10        2.83        2.42      1.34 o
  -7   5  10       20.63       23.75      5.19 o
  -6   5  10        2.32        1.14      1.49 o
  -5   5  10        0.86        2.13      1.40 o
  -4   5  10        0.79        0.34      1.25 o
  -3   5  10       38.59       43.34      2.60 o
  -2   5  10       41.28       40.43      2.96 o
  -1   5  10        5.67        4.43      1.67 o
   0   5  10        0.92        1.05      0.86 o
   1   5  10       59.89       56.57      1.80 o
   2   5  10        0.28        0.86      0.86 o
   3   5  10        9.53        9.45      1.13 o
   4   5  10        0.04        0.46      0.95 o
  -7   6  10        4.99        2.05      1.70 o
  -6   6  10       15.93        6.99      3.65 o
  -5   6  10        1.88        0.58      1.22 o
  -4   6  10        1.72        1.63      1.24 o
  -3   6  10       10.95       12.38      2.26 o
  -2   6  10       10.41       10.32      2.27 o
  -1   6  10        3.72        4.70      1.41 o
   0   6  10       20.65       20.79      2.51 o
   1   6  10       82.99       76.43      2.28 o
   2   6  10       69.42       69.37      1.92 o
   3   6  10        4.51        4.43      1.46 o
   4   6  10       11.48       10.41      1.43 o
  -6   7  10       10.68        3.58      1.79 o
  -5   7  10        0.68        0.62      1.21 o
  -4   7  10        1.81        2.38      1.28 o
  -3   7  10       16.63       15.84      3.69 o
  -2   7  10       53.82       58.61      2.87 o
  -1   7  10        0.09        0.36      1.13 o
   0   7  10       29.30       27.17      1.68 o
   1   7  10        3.92        3.11      1.07 o
   2   7  10        9.08        5.99      1.30 o
   3   7  10        0.00        0.40      1.07 o
   4   7  10       43.82       40.96      3.29 o
  -6   8  10        6.15        5.60      1.90 o
  -5   8  10        0.00        1.24      1.53 o
  -4   8  10        5.67        5.02      1.54 o
  -3   8  10       18.64       24.61      3.65 o
  -2   8  10        0.21       -0.92      1.36 o
  -1   8  10        1.30        0.89      0.86 o
   0   8  10       12.90       11.72      1.20 o
   1   8  10       33.28       30.70      1.62 o
   2   8  10        0.31       -0.11      0.74 o
   3   8  10       19.61       19.30      3.10 o
   4   8  10        0.57        1.75      1.78 o
  -6   9  10        0.64        1.83      1.43 o
  -5   9  10        2.06        0.03      1.19 o
  -4   9  10        0.94        0.64      1.79 o
  -3   9  10        0.41        1.26      1.84 o
  -2   9  10       22.21       18.31      1.23 o
  -1   9  10        5.96        7.74      1.21 o
   0   9  10        0.39       -0.20      0.74 o
   1   9  10       10.19       12.80      2.99 o
   2   9  10       25.68       29.35      3.60 o
   3   9  10       18.25       18.51      3.29 o
  -5  10  10        1.57        1.92      1.24 o
  -4  10  10        0.07       -0.02      0.94 o
  -3  10  10       11.83       10.83      1.52 o
  -2  10  10        0.29        0.65      2.12 o
  -1  10  10        0.19       -0.75      1.96 o
   0  10  10        0.06       -0.04      1.82 o
   1  10  10        7.13        3.96      2.72 o
   2  10  10       22.95       24.24      3.66 o
   3  10  10        0.01       -0.42      2.79 o
  -5  11  10        0.74       -0.21      0.96 o
  -4  11  10        0.42        2.07      1.41 o
  -3  11  10        2.15        1.38      1.46 o
  -2  11  10        6.82        7.12      4.50 o
  -1  11  10        5.70        8.39      4.43 o
   0  11  10        8.35        8.13      2.93 o
   1  11  10        0.96        1.63      2.56 o
   2  11  10       30.82       32.63      4.68 o
  -4  12  10        1.78        0.59      2.51 o
  -3  12  10        3.20        8.64      7.99 o
  -2  12  10        9.39       12.11      5.00 o
  -1  12  10        0.11        4.49      4.30 o
   0  12  10        7.49        2.85      2.89 o
   1  12  10        7.13        8.85      5.07 o
  -3  13  10        4.48       11.54      8.49 o
  -2  13  10        2.68        1.67      6.67 o
  -1  13  10        0.06        0.40      2.56 o
   0  13  10        3.11        0.54      3.79 o
  -5   0  11        0.12        1.15      2.42 o
  -3   0  11       51.12       53.80      4.89 o
  -1   0  11       31.01       37.03      2.27 o
   1   0  11       40.32       43.09      3.14 o
   3   0  11        0.35       -0.08      1.85 o
  -6   1  11        4.48        3.99      1.89 o
  -5   1  11        0.00        0.57      1.40 o
  -4   1  11        0.85        0.81      1.37 o
  -3   1  11        0.00        0.07      2.18 o
  -2   1  11        6.03        6.93      2.28 o
  -1   1  11        9.56       11.35      1.51 o
   0   1  11        1.65        1.03      0.97 o
   1   1  11       16.47       14.60      1.58 o
   2   1  11        1.16        1.29      1.21 o
   3   1  11       14.19       12.99      1.84 o
  -6   2  11        1.47        1.90      1.83 o
  -5   2  11        0.05        0.12      1.27 o
  -4   2  11        3.12        2.20      1.52 o
  -3   2  11       10.75       15.97      3.14 o
  -2   2  11       16.39       14.55      4.09 o
  -1   2  11       21.39       22.04      3.34 o
   0   2  11        8.38        6.56      1.16 o
   1   2  11       14.84       17.69      2.40 o
   2   2  11       19.79       22.26      1.44 o
   3   2  11        2.48        2.25      1.35 o
  -6   3  11        2.39        2.89      2.05 o
  -5   3  11        0.40       -0.27      1.43 o
  -4   3  11       32.31       34.84      4.61 o
  -3   3  11        3.39        1.39      2.01 o
  -2   3  11       10.45       18.78      4.84 o
  -1   3  11        9.48       10.65      1.23 o
   0   3  11        1.44        1.12      1.13 o
   1   3  11        1.11        0.62      1.20 o
   2   3  11       17.85       16.16      2.02 o
   3   3  11        9.86        8.15      1.53 o
  -6   4  11        0.32        0.71      1.58 o
  -5   4  11        6.92        4.78      1.97 o
  -4   4  11        0.17        0.27      1.33 o
  -3   4  11        0.17        0.48      1.75 o
  -2   4  11       23.42       21.66      3.46 o
  -1   4  11        3.14        3.31      1.95 o
   0   4  11        1.26        0.04      0.94 o
   1   4  11        0.74        2.45      1.41 o
   2   4  11       17.18       20.19      2.02 o
   3   4  11       12.47       12.33      1.78 o
  -5   5  11        0.24        0.55      1.57 o
  -4   5  11       76.63       77.17      3.45 o
  -3   5  11        3.78        3.14      2.18 o
  -2   5  11        0.47       -0.01      1.46 o
  -1   5  11        2.02        0.37      1.01 o
   0   5  11        2.48        3.54      1.39 o
   1   5  11        0.05       -0.26      0.95 o
   2   5  11       19.40       18.56      2.21 o
   3   5  11        3.67        4.17      1.16 o
  -5   6  11       10.78       10.57      2.98 o
  -4   6  11        8.90       12.11      2.27 o
  -3   6  11        1.74        2.60      2.02 o
  -2   6  11        9.15       10.84      3.46 o
  -1   6  11        2.00        0.83      1.29 o
   0   6  11       10.69        9.47      1.58 o
   1   6  11        9.68       10.06      1.39 o
   2   6  11        0.06       -0.04      1.11 o
  -5   7  11        0.03        0.52      1.82 o
  -4   7  11       18.17       11.14      1.87 o
  -3   7  11       26.23       22.04      3.58 o
  -2   7  11       10.04        8.42      2.93 o
  -1   7  11        0.18       -0.65      1.11 o
   0   7  11       14.55       15.46      1.45 o
   1   7  11        5.33        5.15      1.39 o
   2   7  11        7.11        6.70      1.51 o
  -4   8  11        9.93       12.98      3.37 o
  -3   8  11        0.19        2.42      2.57 o
  -2   8  11        3.05        3.39      1.80 o
  -1   8  11        4.89        2.81      1.43 o
   0   8  11        0.59        2.11      2.48 o
   1   8  11        8.58        7.31      2.98 o
  -4   9  11        1.57        0.81      1.87 o
  -3   9  11       18.04       15.20      2.24 o
  -2   9  11        7.40        9.87      4.79 o
  -1   9  11        0.00       -3.97      6.95 o
   0   9  11        1.35        1.51      2.51 o
   1   9  11        6.69        6.91      3.32 o
  -2  10  11        0.51        1.02      4.00 o
  -1  10  11        0.00        2.19      4.17 o
  -4   0  12       13.15        9.73      6.89 o
  -2   0  12        2.79       -0.53      2.77 o
   0   0  12       37.07       35.02      3.69 o
  -4   1  12        3.34        3.80      3.57 o
  -3   1  12        0.48        2.43      2.35 o
  -2   1  12       28.03       26.31      3.80 o
  -1   1  12        0.83        0.39      1.60 o
   0   1  12       10.48       10.97      2.07 o
  -3   2  12        3.51        2.97      2.41 o
  -2   2  12        3.44        6.05      2.46 o
  -1   2  12        4.58        6.06      1.79 o
   0   2  12        9.19        7.69      1.76 o
  -3   3  12        3.32        6.47      3.47 o
  -2   3  12        7.20        7.14      4.03 o
  -1   3  12        1.85        2.39      1.69 o
   0   3  12       32.52       32.30      2.32 o
  -3   4  12        0.81        2.17      4.28 o
  -2   4  12        3.28        2.38      2.41 o
  -1   4  12        1.61        3.38      1.70 o
   0   4  12        9.82       10.16      2.63 o
  -2   5  12        6.21        1.65      2.79 o
  -1   5  12       16.28       19.57      2.37 o
 
